# Supplementary material for: Validation of the family focused mental health practice questionnaire in measuring health and social care professionals’ family focused practice
Source: PLoS One. 2023 May 22;18(5):e0285835. doi: 10.1371/journal.pone.0285835 (PMC10202282; doi:10.1371/journal.pone.0285835)
Supplement: S1 Data — (OUT) [file pone.0285835.s005.out]

Mplus VERSION 7.1
MUTHEN & MUTHEN
02/18/2021   4:27 PM

INPUT INSTRUCTIONS

  Title:
    data extracted by stata2mplus

  Data:
    File is "D:\Olivers Laptop\WiP\Anne Grant\Dec2020\data_efa.dta.dat" ;
  Variable:
   Names are
       ID i1 i4 i6 i7 i11 i12 i13 i15 i17
       i21 i23 i24 i28 i29 i32 i33 i34 i35
       i36 i39 i42 i43 i44 i45 i46 i47 i49
       i50 i51 i52 i53 i54 i55 i56 i57 i59
       i60 i64 i66 i2R i3R i5R i8R i9R i10R
       i14R i16R i18R i19R i20R i22R i25R i26R
       i27R i30R i31R i37R i38R i40R i41R i48R
       i58R i61R i62R i63R i65R;
    Missing are all (-9999) ;

    IDVAR = ID;

    USEVAR = i29 i39 i44 i46 i56
   i15 i32 i41R
  i1 i5R i6 i18R i23 i22R
    i49 i50 i51 i52 i53
  i33 i37R   i43
    i24 i36 i47
   i54 i55 i65R
   i11 i30R  i40R  i48R
   i57 i64 i66
   i3R i20R i35 i58R i63R
   i2R i14R i31R
   i38R i61R i62R ;

   CATEGORICAL =  i29 i39 i44 i46 i56
   i15 i32 i41R
  i1 i5R i6 i18R i23 i22R
    i49 i50 i51 i52 i53
  i33 i37R   i43
    i24 i36 i47
   i54 i55 i65R
   i11 i30R  i40R  i48R
   i57 i64 i66
   i3R i20R i35 i58R i63R
   i2R i14R i31R
   i38R i61R i62R ;


  Analysis:
     process=8;

  MODEL:

  Fact1 BY   i29 i39 i44 i46 i56 ;
  Fact2 BY  i15 i32 i41R ;
  Fact3 BY i1 i5R i6 i18R i23 i22R ;
  Fact4 BY  i49 i50 i51 i52 i53 ;
  Fact5 BY i33 i37R   i43   ;
  Fact6 BY  i24 i36 i47 ;
  Fact7 BY i54 i55 i65R ;
  Fact8 BY i11 i30R  i40R i41R i48R   ;
  !Fact9 BY i4 i21  ;
  Fact10 BY i57 i64 i66 ;
  Fact11 BY i3R i20R i35 i58R i63R  ;
  Fact12 BY i2R i14R i31R ;
  Fact13 BY  i38R i61R i62R   ;


    OUTPUT: stdyx; MODINDICES(10);


*** WARNING
  Data set contains cases with missing on all variables.
  These cases were not included in the analysis.
  Number of cases with missing on all variables:  39
   1 WARNING(S) FOUND IN THE INPUT INSTRUCTIONS


data extracted by stata2mplus

SUMMARY OF ANALYSIS

Number of groups                                                 1
Number of observations                                         835

Number of dependent variables                                   46
Number of independent variables                                  0
Number of continuous latent variables                           12

Observed dependent variables

  Binary and ordered categorical (ordinal)
   I29         I39         I44         I46         I56         I15
   I32         I41R        I1          I5R         I6          I18R
   I23         I22R        I49         I50         I51         I52
   I53         I33         I37R        I43         I24         I36
   I47         I54         I55         I65R        I11         I30R
   I40R        I48R        I57         I64         I66         I3R
   I20R        I35         I58R        I63R        I2R         I14R
   I31R        I38R        I61R        I62R

Continuous latent variables
   FACT1       FACT2       FACT3       FACT4       FACT5       FACT6
   FACT7       FACT8       FACT10      FACT11      FACT12      FACT13

Variables with special functions

  ID variable           ID

Estimator                                                    WLSMV
Maximum number of iterations                                  1000
Convergence criterion                                    0.500D-04
Maximum number of steepest descent iterations                   20
Maximum number of iterations for H1                           2000
Convergence criterion for H1                             0.100D-03
Parameterization                                             DELTA

Input data file(s)
  D:\Olivers Laptop\WiP\Anne Grant\Dec2020\data_efa.dta.dat

Input data format  FREE


SUMMARY OF DATA

     Number of missing data patterns           317


COVARIANCE COVERAGE OF DATA

Minimum covariance coverage value   0.100


     PROPORTION OF DATA PRESENT


           Covariance Coverage
              I29           I39           I44           I46           I56
              ________      ________      ________      ________      ________
 I29            0.905
 I39            0.861         0.869
 I44            0.872         0.854         0.881
 I46            0.862         0.846         0.862         0.877
 I56            0.841         0.823         0.837         0.835         0.865
 I15            0.866         0.832         0.843         0.841         0.820
 I32            0.880         0.854         0.862         0.855         0.835
 I41R           0.863         0.849         0.861         0.856         0.831
 I1             0.816         0.778         0.792         0.786         0.780
 I5R            0.855         0.820         0.832         0.829         0.816
 I6             0.840         0.808         0.820         0.820         0.804
 I18R           0.854         0.822         0.830         0.828         0.808
 I23            0.872         0.836         0.848         0.844         0.825
 I22R           0.881         0.846         0.856         0.853         0.834
 I49            0.874         0.854         0.871         0.872         0.848
 I50            0.867         0.850         0.863         0.866         0.841
 I51            0.854         0.834         0.849         0.848         0.854
 I52            0.823         0.806         0.817         0.818         0.823
 I53            0.837         0.819         0.836         0.832         0.836
 I33            0.831         0.806         0.814         0.808         0.787
 I37R           0.802         0.799         0.799         0.793         0.769
 I43            0.837         0.822         0.840         0.832         0.808
 I24            0.851         0.819         0.830         0.823         0.805
 I36            0.802         0.801         0.798         0.795         0.770
 I47            0.750         0.738         0.750         0.750         0.728
 I54            0.799         0.784         0.798         0.796         0.811
 I55            0.710         0.699         0.708         0.708         0.726
 I65R           0.814         0.801         0.813         0.811         0.828
 I11            0.807         0.782         0.782         0.782         0.770
 I30R           0.898         0.863         0.874         0.868         0.843
 I40R           0.865         0.854         0.861         0.854         0.830
 I48R           0.804         0.801         0.801         0.801         0.778
 I57            0.853         0.832         0.847         0.848         0.857
 I64            0.847         0.828         0.841         0.843         0.853
 I66            0.855         0.836         0.849         0.849         0.856
 I3R            0.795         0.770         0.774         0.770         0.758
 I20R           0.843         0.812         0.822         0.817         0.790
 I35            0.889         0.865         0.872         0.868         0.844
 I58R           0.829         0.816         0.823         0.825         0.831
 I63R           0.831         0.814         0.829         0.830         0.835
 I2R            0.857         0.826         0.835         0.831         0.822
 I14R           0.873         0.838         0.850         0.844         0.834
 I31R           0.885         0.854         0.867         0.860         0.838
 I38R           0.716         0.720         0.714         0.711         0.690
 I61R           0.826         0.810         0.824         0.823         0.828
 I62R           0.830         0.814         0.826         0.830         0.836


           Covariance Coverage
              I15           I32           I41R          I1            I5R
              ________      ________      ________      ________      ________
 I15            0.905
 I32            0.862         0.892
 I41R           0.846         0.868         0.880
 I1             0.823         0.804         0.793         0.901
 I5R            0.863         0.843         0.831         0.877         0.943
 I6             0.846         0.826         0.817         0.849         0.889
 I18R           0.855         0.841         0.829         0.820         0.857
 I23            0.862         0.863         0.849         0.822         0.861
 I22R           0.871         0.873         0.856         0.829         0.869
 I49            0.854         0.871         0.871         0.805         0.846
 I50            0.847         0.866         0.866         0.798         0.837
 I51            0.831         0.849         0.847         0.794         0.829
 I52            0.801         0.818         0.817         0.758         0.794
 I53            0.818         0.834         0.831         0.774         0.810
 I33            0.818         0.831         0.813         0.754         0.793
 I37R           0.786         0.804         0.802         0.737         0.770
 I43            0.819         0.834         0.834         0.765         0.806
 I24            0.844         0.842         0.826         0.792         0.828
 I36            0.790         0.805         0.800         0.731         0.771
 I47            0.729         0.744         0.746         0.692         0.722
 I54            0.783         0.798         0.795         0.747         0.783
 I55            0.699         0.708         0.708         0.667         0.698
 I65R           0.796         0.813         0.812         0.756         0.792
 I11            0.825         0.795         0.782         0.788         0.828
 I30R           0.873         0.889         0.871         0.819         0.862
 I40R           0.842         0.865         0.859         0.790         0.834
 I48R           0.784         0.801         0.804         0.732         0.770
 I57            0.836         0.849         0.847         0.798         0.837
 I64            0.831         0.844         0.841         0.794         0.830
 I66            0.835         0.853         0.849         0.799         0.835
 I3R            0.816         0.788         0.774         0.811         0.849
 I20R           0.841         0.835         0.820         0.789         0.828
 I35            0.867         0.886         0.873         0.817         0.863
 I58R           0.816         0.831         0.828         0.778         0.817
 I63R           0.814         0.831         0.831         0.781         0.814
 I2R            0.863         0.847         0.832         0.873         0.910
 I14R           0.877         0.861         0.847         0.857         0.899
 I31R           0.861         0.879         0.862         0.813         0.854
 I38R           0.709         0.719         0.714         0.653         0.687
 I61R           0.811         0.824         0.822         0.763         0.801
 I62R           0.818         0.830         0.829         0.776         0.814


           Covariance Coverage
              I6            I18R          I23           I22R          I49
              ________      ________      ________      ________      ________
 I6             0.904
 I18R           0.841         0.896
 I23            0.843         0.869         0.904
 I22R           0.853         0.873         0.895         0.913
 I49            0.831         0.843         0.861         0.871         0.896
 I50            0.823         0.834         0.853         0.862         0.886
 I51            0.816         0.820         0.840         0.847         0.866
 I52            0.787         0.783         0.804         0.811         0.826
 I53            0.804         0.799         0.820         0.828         0.844
 I33            0.786         0.800         0.817         0.824         0.818
 I37R           0.763         0.772         0.793         0.795         0.800
 I43            0.799         0.807         0.824         0.831         0.841
 I24            0.822         0.832         0.855         0.856         0.836
 I36            0.764         0.774         0.789         0.796         0.802
 I47            0.719         0.727         0.738         0.741         0.756
 I54            0.774         0.776         0.794         0.799         0.810
 I55            0.689         0.696         0.705         0.709         0.721
 I65R           0.784         0.790         0.805         0.812         0.823
 I11            0.818         0.798         0.799         0.807         0.790
 I30R           0.846         0.860         0.881         0.890         0.885
 I40R           0.819         0.829         0.848         0.857         0.867
 I48R           0.760         0.769         0.782         0.793         0.812
 I57            0.820         0.825         0.842         0.851         0.867
 I64            0.817         0.818         0.837         0.847         0.862
 I66            0.820         0.824         0.843         0.853         0.871
 I3R            0.818         0.793         0.798         0.804         0.786
 I20R           0.818         0.834         0.841         0.851         0.826
 I35            0.844         0.861         0.881         0.889         0.886
 I58R           0.804         0.802         0.823         0.831         0.844
 I63R           0.800         0.805         0.824         0.832         0.847
 I2R            0.878         0.850         0.857         0.866         0.849
 I14R           0.880         0.867         0.873         0.881         0.865
 I31R           0.836         0.854         0.874         0.884         0.878
 I38R           0.683         0.693         0.703         0.710         0.716
 I61R           0.794         0.790         0.810         0.820         0.837
 I62R           0.802         0.801         0.820         0.831         0.844


           Covariance Coverage
              I50           I51           I52           I53           I33
              ________      ________      ________      ________      ________
 I50            0.887
 I51            0.861         0.881
 I52            0.825         0.838         0.842
 I53            0.838         0.853         0.834         0.859
 I33            0.812         0.799         0.777         0.795         0.837
 I37R           0.798         0.780         0.762         0.775         0.771
 I43            0.838         0.824         0.804         0.816         0.801
 I24            0.828         0.813         0.789         0.807         0.812
 I36            0.800         0.781         0.763         0.776         0.781
 I47            0.752         0.738         0.728         0.735         0.721
 I54            0.806         0.816         0.787         0.798         0.756
 I55            0.717         0.727         0.708         0.717         0.671
 I65R           0.819         0.828         0.798         0.811         0.768
 I11            0.784         0.778         0.753         0.769         0.763
 I30R           0.878         0.860         0.825         0.843         0.836
 I40R           0.861         0.842         0.811         0.826         0.813
 I48R           0.811         0.789         0.765         0.778         0.763
 I57            0.860         0.871         0.835         0.851         0.798
 I64            0.855         0.866         0.835         0.848         0.794
 I66            0.865         0.875         0.838         0.854         0.801
 I3R            0.781         0.771         0.739         0.757         0.757
 I20R           0.819         0.805         0.781         0.795         0.802
 I35            0.879         0.861         0.823         0.840         0.832
 I58R           0.842         0.849         0.817         0.830         0.784
 I63R           0.843         0.851         0.819         0.834         0.781
 I2R            0.842         0.837         0.804         0.819         0.804
 I14R           0.856         0.850         0.810         0.828         0.817
 I31R           0.871         0.854         0.817         0.835         0.832
 I38R           0.714         0.699         0.684         0.693         0.702
 I61R           0.832         0.844         0.819         0.835         0.786
 I62R           0.842         0.853         0.820         0.835         0.787


           Covariance Coverage
              I37R          I43           I24           I36           I47
              ________      ________      ________      ________      ________
 I37R           0.811
 I43            0.789         0.851
 I24            0.777         0.811         0.873
 I36            0.775         0.782         0.786         0.813
 I47            0.701         0.738         0.733         0.710         0.762
 I54            0.737         0.776         0.777         0.739         0.705
 I55            0.661         0.693         0.691         0.662         0.631
 I65R           0.750         0.787         0.784         0.751         0.710
 I11            0.749         0.762         0.782         0.751         0.681
 I30R           0.805         0.844         0.859         0.807         0.753
 I40R           0.799         0.834         0.828         0.800         0.743
 I48R           0.759         0.780         0.768         0.762         0.709
 I57            0.776         0.824         0.816         0.780         0.738
 I64            0.775         0.819         0.812         0.777         0.737
 I66            0.781         0.825         0.816         0.782         0.741
 I3R            0.744         0.752         0.774         0.745         0.671
 I20R           0.771         0.802         0.826         0.771         0.723
 I35            0.810         0.843         0.850         0.810         0.754
 I58R           0.770         0.805         0.796         0.772         0.727
 I63R           0.768         0.810         0.799         0.768         0.728
 I2R            0.775         0.810         0.831         0.781         0.728
 I14R           0.782         0.820         0.847         0.788         0.738
 I31R           0.801         0.837         0.848         0.805         0.749
 I38R           0.704         0.705         0.698         0.711         0.636
 I61R           0.770         0.811         0.798         0.771         0.722
 I62R           0.771         0.812         0.799         0.771         0.726


           Covariance Coverage
              I54           I55           I65R          I11           I30R
              ________      ________      ________      ________      ________
 I54            0.823
 I55            0.729         0.733
 I65R           0.802         0.717         0.836
 I11            0.739         0.667         0.750         0.854
 I30R           0.805         0.714         0.818         0.808         0.913
 I40R           0.793         0.703         0.807         0.788         0.874
 I48R           0.749         0.672         0.762         0.751         0.806
 I57            0.817         0.729         0.831         0.784         0.862
 I64            0.808         0.723         0.825         0.780         0.856
 I66            0.814         0.727         0.832         0.782         0.866
 I3R            0.728         0.650         0.737         0.808         0.800
 I20R           0.760         0.672         0.774         0.788         0.847
 I35            0.806         0.717         0.820         0.804         0.899
 I58R           0.800         0.711         0.812         0.771         0.840
 I63R           0.799         0.715         0.814         0.766         0.841
 I2R            0.781         0.697         0.795         0.838         0.863
 I14R           0.795         0.710         0.808         0.847         0.880
 I31R           0.798         0.709         0.812         0.802         0.895
 I38R           0.662         0.601         0.674         0.689         0.720
 I61R           0.789         0.707         0.806         0.758         0.832
 I62R           0.801         0.717         0.813         0.769         0.840


           Covariance Coverage
              I40R          I48R          I57           I64           I66
              ________      ________      ________      ________      ________
 I40R           0.880
 I48R           0.805         0.813
 I57            0.844         0.789         0.887
 I64            0.840         0.782         0.875         0.881
 I66            0.847         0.789         0.879         0.878         0.887
 I3R            0.776         0.741         0.776         0.772         0.775
 I20R           0.820         0.766         0.805         0.800         0.806
 I35            0.874         0.808         0.866         0.860         0.867
 I58R           0.825         0.783         0.854         0.850         0.856
 I63R           0.828         0.774         0.856         0.857         0.860
 I2R            0.836         0.782         0.842         0.840         0.842
 I14R           0.850         0.787         0.854         0.848         0.855
 I31R           0.866         0.800         0.857         0.853         0.860
 I38R           0.719         0.705         0.696         0.692         0.696
 I61R           0.816         0.772         0.843         0.842         0.848
 I62R           0.826         0.781         0.856         0.854         0.859


           Covariance Coverage
              I3R           I20R          I35           I58R          I63R
              ________      ________      ________      ________      ________
 I3R            0.875
 I20R           0.780         0.869
 I35            0.801         0.840         0.913
 I58R           0.770         0.793         0.844         0.860
 I63R           0.762         0.792         0.843         0.837         0.865
 I2R            0.863         0.829         0.863         0.824         0.822
 I14R           0.842         0.843         0.880         0.832         0.832
 I31R           0.798         0.838         0.895         0.835         0.837
 I38R           0.683         0.702         0.720         0.692         0.686
 I61R           0.750         0.787         0.830         0.824         0.830
 I62R           0.760         0.789         0.842         0.837         0.840


           Covariance Coverage
              I2R           I14R          I31R          I38R          I61R
              ________      ________      ________      ________      ________
 I2R            0.943
 I14R           0.905         0.933
 I31R           0.862         0.877         0.904
 I38R           0.698         0.707         0.717         0.723
 I61R           0.806         0.819         0.824         0.696         0.849
 I62R           0.819         0.830         0.834         0.692         0.838


           Covariance Coverage
              I62R
              ________
 I62R           0.860


UNIVARIATE PROPORTIONS AND COUNTS FOR CATEGORICAL VARIABLES

    I29
      Category 1    0.015       11.000
      Category 2    0.038       29.000
      Category 3    0.028       21.000
      Category 4    0.090       68.000
      Category 5    0.237      179.000
      Category 6    0.385      291.000
      Category 7    0.208      157.000
    I39
      Category 1    0.015       11.000
      Category 2    0.030       22.000
      Category 3    0.018       13.000
      Category 4    0.083       60.000
      Category 5    0.116       84.000
      Category 6    0.348      253.000
      Category 7    0.390      283.000
    I44
      Category 1    0.018       13.000
      Category 2    0.026       19.000
      Category 3    0.016       12.000
      Category 4    0.061       45.000
      Category 5    0.139      102.000
      Category 6    0.374      275.000
      Category 7    0.367      270.000
    I46
      Category 1    0.008        6.000
      Category 2    0.049       36.000
      Category 3    0.026       19.000
      Category 4    0.108       79.000
      Category 5    0.221      162.000
      Category 6    0.359      263.000
      Category 7    0.228      167.000
    I56
      Category 1    0.012        9.000
      Category 2    0.014       10.000
      Category 3    0.011        8.000
      Category 4    0.050       36.000
      Category 5    0.086       62.000
      Category 6    0.352      254.000
      Category 7    0.475      343.000
    I15
      Category 1    0.013       10.000
      Category 2    0.056       42.000
      Category 3    0.070       53.000
      Category 4    0.172      130.000
      Category 5    0.233      176.000
      Category 6    0.357      270.000
      Category 7    0.099       75.000
    I32
      Category 1    0.015       11.000
      Category 2    0.062       46.000
      Category 3    0.054       40.000
      Category 4    0.165      123.000
      Category 5    0.262      195.000
      Category 6    0.376      280.000
      Category 7    0.067       50.000
    I41R
      Category 1    0.019       14.000
      Category 2    0.061       45.000
      Category 3    0.114       84.000
      Category 4    0.203      149.000
      Category 5    0.188      138.000
      Category 6    0.339      249.000
      Category 7    0.076       56.000
    I1
      Category 1    0.094       71.000
      Category 2    0.144      108.000
      Category 3    0.068       51.000
      Category 4    0.223      168.000
      Category 5    0.173      130.000
      Category 6    0.239      180.000
      Category 7    0.059       44.000
    I5R
      Category 1    0.041       32.000
      Category 2    0.061       48.000
      Category 3    0.093       73.000
      Category 4    0.244      192.000
      Category 5    0.117       92.000
      Category 6    0.325      256.000
      Category 7    0.119       94.000
    I6
      Category 1    0.073       55.000
      Category 2    0.155      117.000
      Category 3    0.070       53.000
      Category 4    0.216      163.000
      Category 5    0.158      119.000
      Category 6    0.249      188.000
      Category 7    0.079       60.000
    I18R
      Category 1    0.057       43.000
      Category 2    0.156      117.000
      Category 3    0.120       90.000
      Category 4    0.253      189.000
      Category 5    0.132       99.000
      Category 6    0.222      166.000
      Category 7    0.059       44.000
    I23
      Category 1    0.042       32.000
      Category 2    0.118       89.000
      Category 3    0.083       63.000
      Category 4    0.315      238.000
      Category 5    0.183      138.000
      Category 6    0.215      162.000
      Category 7    0.044       33.000
    I22R
      Category 1    0.047       36.000
      Category 2    0.112       85.000
      Category 3    0.143      109.000
      Category 4    0.270      206.000
      Category 5    0.155      118.000
      Category 6    0.215      164.000
      Category 7    0.058       44.000
    I49
      Category 1    0.023       17.000
      Category 2    0.070       52.000
      Category 3    0.090       67.000
      Category 4    0.130       97.000
      Category 5    0.316      236.000
      Category 6    0.290      217.000
      Category 7    0.083       62.000
    I50
      Category 1    0.009        7.000
      Category 2    0.045       33.000
      Category 3    0.053       39.000
      Category 4    0.120       89.000
      Category 5    0.290      215.000
      Category 6    0.383      284.000
      Category 7    0.100       74.000
    I51
      Category 1    0.007        5.000
      Category 2    0.035       26.000
      Category 3    0.046       34.000
      Category 4    0.101       74.000
      Category 5    0.298      219.000
      Category 6    0.412      303.000
      Category 7    0.102       75.000
    I52
      Category 1    0.014       10.000
      Category 2    0.043       30.000
      Category 3    0.070       49.000
      Category 4    0.087       61.000
      Category 5    0.280      197.000
      Category 6    0.438      308.000
      Category 7    0.068       48.000
    I53
      Category 1    0.010        7.000
      Category 2    0.045       32.000
      Category 3    0.038       27.000
      Category 4    0.105       75.000
      Category 5    0.297      213.000
      Category 6    0.399      286.000
      Category 7    0.107       77.000
    I33
      Category 1    0.053       37.000
      Category 2    0.143      100.000
      Category 3    0.110       77.000
      Category 4    0.176      123.000
      Category 5    0.222      155.000
      Category 6    0.259      181.000
      Category 7    0.037       26.000
    I37R
      Category 1    0.032       22.000
      Category 2    0.108       73.000
      Category 3    0.139       94.000
      Category 4    0.185      125.000
      Category 5    0.182      123.000
      Category 6    0.269      182.000
      Category 7    0.086       58.000
    I43
      Category 1    0.017       12.000
      Category 2    0.062       44.000
      Category 3    0.104       74.000
      Category 4    0.146      104.000
      Category 5    0.224      159.000
      Category 6    0.328      233.000
      Category 7    0.120       85.000
    I24
      Category 1    0.143      104.000
      Category 2    0.342      249.000
      Category 3    0.100       73.000
      Category 4    0.106       77.000
      Category 5    0.125       91.000
      Category 6    0.152      111.000
      Category 7    0.033       24.000
    I36
      Category 1    0.140       95.000
      Category 2    0.283      192.000
      Category 3    0.159      108.000
      Category 4    0.125       85.000
      Category 5    0.161      109.000
      Category 6    0.109       74.000
      Category 7    0.024       16.000
    I47
      Category 1    0.178      113.000
      Category 2    0.245      156.000
      Category 3    0.069       44.000
      Category 4    0.077       49.000
      Category 5    0.151       96.000
      Category 6    0.179      114.000
      Category 7    0.101       64.000
    I54
      Category 1    0.381      262.000
      Category 2    0.297      204.000
      Category 3    0.055       38.000
      Category 4    0.112       77.000
      Category 5    0.079       54.000
      Category 6    0.060       41.000
      Category 7    0.016       11.000
    I55
      Category 1    0.196      120.000
      Category 2    0.098       60.000
      Category 3    0.028       17.000
      Category 4    0.391      239.000
      Category 5    0.129       79.000
      Category 6    0.126       77.000
      Category 7    0.033       20.000
    I65R
      Category 1    0.287      200.000
      Category 2    0.301      210.000
      Category 3    0.102       71.000
      Category 4    0.119       83.000
      Category 5    0.072       50.000
      Category 6    0.062       43.000
      Category 7    0.059       41.000
    I11
      Category 1    0.123       88.000
      Category 2    0.255      182.000
      Category 3    0.102       73.000
      Category 4    0.157      112.000
      Category 5    0.191      136.000
      Category 6    0.139       99.000
      Category 7    0.032       23.000
    I30R
      Category 1    0.028       21.000
      Category 2    0.094       72.000
      Category 3    0.163      124.000
      Category 4    0.129       98.000
      Category 5    0.206      157.000
      Category 6    0.272      207.000
      Category 7    0.109       83.000
    I40R
      Category 1    0.075       55.000
      Category 2    0.176      129.000
      Category 3    0.185      136.000
      Category 4    0.118       87.000
      Category 5    0.166      122.000
      Category 6    0.204      150.000
      Category 7    0.076       56.000
    I48R
      Category 1    0.056       38.000
      Category 2    0.077       52.000
      Category 3    0.141       96.000
      Category 4    0.140       95.000
      Category 5    0.177      120.000
      Category 6    0.284      193.000
      Category 7    0.125       85.000
    I57
      Category 1    0.009        7.000
      Category 2    0.046       34.000
      Category 3    0.042       31.000
      Category 4    0.116       86.000
      Category 5    0.158      117.000
      Category 6    0.406      301.000
      Category 7    0.223      165.000
    I64
      Category 1    0.048       35.000
      Category 2    0.054       40.000
      Category 3    0.033       24.000
      Category 4    0.030       22.000
      Category 5    0.101       74.000
      Category 6    0.372      274.000
      Category 7    0.363      267.000
    I66
      Category 1    0.007        5.000
      Category 2    0.004        3.000
      Category 3    0.013       10.000
      Category 4    0.022       16.000
      Category 5    0.070       52.000
      Category 6    0.432      320.000
      Category 7    0.452      335.000
    I3R
      Category 1    0.150      110.000
      Category 2    0.235      172.000
      Category 3    0.170      124.000
      Category 4    0.124       91.000
      Category 5    0.109       80.000
      Category 6    0.148      108.000
      Category 7    0.063       46.000
    I20R
      Category 1    0.189      137.000
      Category 2    0.218      158.000
      Category 3    0.200      145.000
      Category 4    0.156      113.000
      Category 5    0.091       66.000
      Category 6    0.116       84.000
      Category 7    0.032       23.000
    I35
      Category 1    0.096       73.000
      Category 2    0.161      123.000
      Category 3    0.156      119.000
      Category 4    0.121       92.000
      Category 5    0.178      136.000
      Category 6    0.222      169.000
      Category 7    0.066       50.000
    I58R
      Category 1    0.109       78.000
      Category 2    0.178      128.000
      Category 3    0.224      161.000
      Category 4    0.116       83.000
      Category 5    0.114       82.000
      Category 6    0.157      113.000
      Category 7    0.102       73.000
    I63R
      Category 1    0.194      140.000
      Category 2    0.222      160.000
      Category 3    0.209      151.000
      Category 4    0.175      126.000
      Category 5    0.073       53.000
      Category 6    0.090       65.000
      Category 7    0.037       27.000
    I2R
      Category 1    0.163      128.000
      Category 2    0.253      199.000
      Category 3    0.168      132.000
      Category 4    0.131      103.000
      Category 5    0.089       70.000
      Category 6    0.149      117.000
      Category 7    0.048       38.000
    I14R
      Category 1    0.085       66.000
      Category 2    0.180      140.000
      Category 3    0.158      123.000
      Category 4    0.186      145.000
      Category 5    0.150      117.000
      Category 6    0.195      152.000
      Category 7    0.046       36.000
    I31R
      Category 1    0.057       43.000
      Category 2    0.132      100.000
      Category 3    0.131       99.000
      Category 4    0.167      126.000
      Category 5    0.174      131.000
      Category 6    0.273      206.000
      Category 7    0.066       50.000
    I38R
      Category 1    0.030       18.000
      Category 2    0.104       63.000
      Category 3    0.200      121.000
      Category 4    0.346      209.000
      Category 5    0.121       73.000
      Category 6    0.167      101.000
      Category 7    0.031       19.000
    I61R
      Category 1    0.061       43.000
      Category 2    0.137       97.000
      Category 3    0.250      177.000
      Category 4    0.181      128.000
      Category 5    0.162      115.000
      Category 6    0.168      119.000
      Category 7    0.042       30.000
    I62R
      Category 1    0.014       10.000
      Category 2    0.045       32.000
      Category 3    0.136       98.000
      Category 4    0.155      111.000
      Category 5    0.173      124.000
      Category 6    0.326      234.000
      Category 7    0.152      109.000


THE MODEL ESTIMATION TERMINATED NORMALLY


MODEL FIT INFORMATION

Number of Free Parameters                      389

Chi-Square Test of Model Fit

          Value                           2734.435*
          Degrees of Freedom                   922
          P-Value                           0.0000

*   The chi-square value for MLM, MLMV, MLR, ULSMV, WLSM and WLSMV cannot be used
    for chi-square difference testing in the regular way.  MLM, MLR and WLSM
    chi-square difference testing is described on the Mplus website.  MLMV, WLSMV,
    and ULSMV difference testing is done using the DIFFTEST option.

RMSEA (Root Mean Square Error Of Approximation)

          Estimate                           0.049
          90 Percent C.I.                    0.046  0.051
          Probability RMSEA <= .05           0.875

CFI/TLI

          CFI                                0.900
          TLI                                0.887

Chi-Square Test of Model Fit for the Baseline Model

          Value                          19102.150
          Degrees of Freedom                  1035
          P-Value                           0.0000

WRMR (Weighted Root Mean Square Residual)

          Value                              1.573


MODEL RESULTS

                                                    Two-Tailed
                    Estimate       S.E.  Est./S.E.    P-Value

 FACT1    BY
    I29                1.000      0.000    999.000    999.000
    I39                1.249      0.039     31.855      0.000
    I44                1.356      0.044     30.609      0.000
    I46                0.962      0.038     25.205      0.000
    I56                1.029      0.045     22.760      0.000

 FACT2    BY
    I15                1.000      0.000    999.000    999.000
    I32                1.027      0.068     15.073      0.000
    I41R               0.459      0.052      8.855      0.000

 FACT3    BY
    I1                 1.000      0.000    999.000    999.000
    I5R                0.950      0.055     17.236      0.000
    I6                 0.866      0.053     16.372      0.000
    I18R               1.264      0.058     21.840      0.000
    I23                1.033      0.057     18.205      0.000
    I22R               1.278      0.057     22.536      0.000

 FACT4    BY
    I49                1.000      0.000    999.000    999.000
    I50                1.091      0.035     31.500      0.000
    I51                1.126      0.037     30.318      0.000
    I52                1.046      0.037     28.272      0.000
    I53                0.907      0.040     22.890      0.000

 FACT5    BY
    I33                1.000      0.000    999.000    999.000
    I37R               0.966      0.077     12.471      0.000
    I43                0.837      0.072     11.635      0.000

 FACT6    BY
    I24                1.000      0.000    999.000    999.000
    I36                1.025      0.082     12.499      0.000
    I47                0.376      0.069      5.440      0.000

 FACT7    BY
    I54                1.000      0.000    999.000    999.000
    I55                0.712      0.034     20.725      0.000
    I65R               0.718      0.034     20.993      0.000

 FACT8    BY
    I11                1.000      0.000    999.000    999.000
    I30R               1.673      0.132     12.655      0.000
    I40R               1.601      0.129     12.364      0.000
    I41R               1.120      0.116      9.696      0.000
    I48R               1.217      0.105     11.574      0.000

 FACT10   BY
    I57                1.000      0.000    999.000    999.000
    I64                1.055      0.098     10.817      0.000
    I66                1.498      0.136     11.023      0.000

 FACT11   BY
    I3R                1.000      0.000    999.000    999.000
    I20R               1.232      0.075     16.412      0.000
    I35                0.895      0.071     12.524      0.000
    I58R               1.240      0.074     16.751      0.000
    I63R               0.989      0.068     14.554      0.000

 FACT12   BY
    I2R                1.000      0.000    999.000    999.000
    I14R               1.254      0.108     11.639      0.000
    I31R               1.218      0.113     10.827      0.000

 FACT13   BY
    I38R               1.000      0.000    999.000    999.000
    I61R               1.299      0.139      9.316      0.000
    I62R               1.160      0.131      8.883      0.000

 FACT2    WITH
    FACT1              0.080      0.021      3.739      0.000

 FACT3    WITH
    FACT1             -0.086      0.018     -4.826      0.000
    FACT2              0.087      0.019      4.648      0.000

 FACT4    WITH
    FACT1              0.032      0.019      1.640      0.101
    FACT2              0.294      0.023     12.733      0.000
    FACT3              0.094      0.018      5.297      0.000

 FACT5    WITH
    FACT1              0.082      0.022      3.745      0.000
    FACT2              0.215      0.026      8.181      0.000
    FACT3              0.140      0.020      6.938      0.000
    FACT4              0.159      0.021      7.402      0.000

 FACT6    WITH
    FACT1             -0.045      0.022     -2.031      0.042
    FACT2              0.138      0.025      5.415      0.000
    FACT3              0.224      0.022     10.127      0.000
    FACT4              0.132      0.022      5.906      0.000
    FACT5              0.255      0.026      9.903      0.000

 FACT7    WITH
    FACT1             -0.220      0.028     -7.908      0.000
    FACT2              0.133      0.034      3.888      0.000
    FACT3              0.214      0.026      8.237      0.000
    FACT4              0.205      0.028      7.371      0.000
    FACT5              0.213      0.034      6.290      0.000
    FACT6              0.306      0.030     10.091      0.000

 FACT8    WITH
    FACT1             -0.002      0.013     -0.157      0.875
    FACT2              0.163      0.020      8.130      0.000
    FACT3              0.083      0.013      6.286      0.000
    FACT4              0.135      0.016      8.305      0.000
    FACT5              0.156      0.019      8.094      0.000
    FACT6              0.123      0.018      7.007      0.000
    FACT7              0.125      0.022      5.785      0.000

 FACT10   WITH
    FACT1              0.096      0.017      5.564      0.000
    FACT2              0.150      0.022      6.852      0.000
    FACT3              0.065      0.016      3.963      0.000
    FACT4              0.197      0.021      9.376      0.000
    FACT5              0.086      0.017      4.966      0.000
    FACT6              0.021      0.019      1.108      0.268
    FACT7              0.073      0.025      2.948      0.003
    FACT8              0.064      0.013      4.850      0.000

 FACT11   WITH
    FACT1             -0.051      0.018     -2.867      0.004
    FACT2              0.062      0.019      3.343      0.001
    FACT3              0.188      0.018     10.404      0.000
    FACT4              0.034      0.018      1.882      0.060
    FACT5              0.122      0.019      6.283      0.000
    FACT6              0.167      0.022      7.758      0.000
    FACT7              0.092      0.026      3.550      0.000
    FACT8              0.101      0.014      7.057      0.000
    FACT10             0.002      0.016      0.110      0.913

 FACT12   WITH
    FACT1             -0.122      0.020     -6.237      0.000
    FACT2              0.025      0.019      1.301      0.193
    FACT3              0.143      0.018      7.890      0.000
    FACT4              0.055      0.018      3.130      0.002
    FACT5              0.112      0.020      5.674      0.000
    FACT6              0.095      0.020      4.695      0.000
    FACT7              0.082      0.027      3.040      0.002
    FACT8              0.041      0.012      3.439      0.001
    FACT10             0.014      0.015      0.908      0.364
    FACT11             0.173      0.021      8.380      0.000

 FACT13   WITH
    FACT1             -0.021      0.018     -1.171      0.242
    FACT2              0.092      0.021      4.435      0.000
    FACT3              0.087      0.016      5.410      0.000
    FACT4              0.104      0.018      5.811      0.000
    FACT5              0.099      0.020      4.864      0.000
    FACT6              0.064      0.019      3.291      0.001
    FACT7              0.068      0.025      2.703      0.007
    FACT8              0.134      0.017      7.950      0.000
    FACT10             0.031      0.015      2.023      0.043
    FACT11             0.145      0.019      7.524      0.000
    FACT12             0.078      0.018      4.203      0.000

 Thresholds
    I29$1             -2.182      0.118    -18.485      0.000
    I29$2             -1.617      0.075    -21.430      0.000
    I29$3             -1.400      0.066    -21.155      0.000
    I29$4             -0.952      0.054    -17.644      0.000
    I29$5             -0.234      0.046     -5.087      0.000
    I29$6              0.815      0.052     15.808      0.000
    I39$1             -2.166      0.119    -18.251      0.000
    I39$2             -1.691      0.081    -20.897      0.000
    I39$3             -1.527      0.073    -20.996      0.000
    I39$4             -1.054      0.057    -18.411      0.000
    I39$5             -0.638      0.050    -12.730      0.000
    I39$6              0.280      0.047      5.931      0.000
    I44$1             -2.105      0.111    -18.881      0.000
    I44$2             -1.712      0.082    -20.993      0.000
    I44$3             -1.557      0.074    -21.158      0.000
    I44$4             -1.170      0.060    -19.587      0.000
    I44$5             -0.645      0.050    -12.932      0.000
    I44$6              0.340      0.047      7.211      0.000
    I46$1             -2.400      0.149    -16.127      0.000
    I46$2             -1.577      0.075    -21.104      0.000
    I46$3             -1.383      0.067    -20.756      0.000
    I46$4             -0.873      0.053    -16.368      0.000
    I46$5             -0.221      0.047     -4.727      0.000
    I46$6              0.745      0.051     14.519      0.000
    I56$1             -2.242      0.128    -17.531      0.000
    I56$2             -1.938      0.098    -19.847      0.000
    I56$3             -1.782      0.087    -20.584      0.000
    I56$4             -1.358      0.066    -20.516      0.000
    I56$5             -0.942      0.055    -17.125      0.000
    I56$6              0.063      0.047      1.340      0.180
    I15$1             -2.219      0.122    -18.151      0.000
    I15$2             -1.485      0.069    -21.370      0.000
    I15$3             -1.085      0.057    -19.102      0.000
    I15$4             -0.493      0.048    -10.354      0.000
    I15$5              0.110      0.046      2.400      0.016
    I15$6              1.286      0.062     20.639      0.000
    I32$1             -2.176      0.118    -18.400      0.000
    I32$2             -1.429      0.068    -21.088      0.000
    I32$3             -1.125      0.058    -19.331      0.000
    I32$4             -0.538      0.048    -11.111      0.000
    I32$5              0.143      0.046      3.113      0.002
    I32$6              1.498      0.071     21.234      0.000
    I41R$1            -2.074      0.109    -19.107      0.000
    I41R$2            -1.403      0.067    -20.869      0.000
    I41R$3            -0.861      0.053    -16.239      0.000
    I41R$4            -0.260      0.047     -5.564      0.000
    I41R$5             0.215      0.047      4.607      0.000
    I41R$6             1.431      0.068     20.952      0.000
    I1$1              -1.314      0.063    -20.734      0.000
    I1$2              -0.713      0.050    -14.201      0.000
    I1$3              -0.508      0.048    -10.596      0.000
    I1$4               0.073      0.046      1.604      0.109
    I1$5               0.531      0.048     11.025      0.000
    I1$6               1.567      0.073     21.389      0.000
    I5R$1             -1.743      0.081    -21.621      0.000
    I5R$2             -1.272      0.061    -20.976      0.000
    I5R$3             -0.862      0.051    -16.812      0.000
    I5R$4             -0.155      0.045     -3.456      0.001
    I5R$5              0.139      0.045      3.100      0.002
    I5R$6              1.178      0.058     20.314      0.000
    I6$1              -1.455      0.068    -21.296      0.000
    I6$2              -0.746      0.051    -14.762      0.000
    I6$3              -0.530      0.048    -11.040      0.000
    I6$4               0.035      0.046      0.764      0.445
    I6$5               0.444      0.047      9.392      0.000
    I6$6               1.409      0.067     21.168      0.000
    I18R$1            -1.576      0.074    -21.333      0.000
    I18R$2            -0.793      0.051    -15.407      0.000
    I18R$3            -0.428      0.047     -9.038      0.000
    I18R$4             0.220      0.046      4.750      0.000
    I18R$5             0.581      0.049     11.911      0.000
    I18R$6             1.565      0.073     21.332      0.000
    I23$1             -1.724      0.081    -21.232      0.000
    I23$2             -0.993      0.055    -18.123      0.000
    I23$3             -0.694      0.050    -13.932      0.000
    I23$4              0.148      0.046      3.238      0.001
    I23$5              0.649      0.049     13.163      0.000
    I23$6              1.709      0.080     21.269      0.000
    I22R$1            -1.672      0.078    -21.445      0.000
    I22R$2            -0.999      0.055    -18.276      0.000
    I22R$3            -0.519      0.048    -10.884      0.000
    I22R$4             0.182      0.046      3.983      0.000
    I22R$5             0.604      0.049     12.440      0.000
    I22R$6             1.574      0.073     21.532      0.000
    I49$1             -2.000      0.101    -19.804      0.000
    I49$2             -1.327      0.064    -20.743      0.000
    I49$3             -0.908      0.053    -17.010      0.000
    I49$4             -0.492      0.048    -10.264      0.000
    I49$5              0.324      0.047      6.935      0.000
    I49$6              1.386      0.066     20.992      0.000
    I50$1             -2.348      0.140    -16.753      0.000
    I50$2             -1.607      0.076    -21.223      0.000
    I50$3             -1.245      0.062    -20.185      0.000
    I50$4             -0.750      0.051    -14.681      0.000
    I50$5              0.042      0.046      0.918      0.358
    I50$6              1.282      0.063     20.412      0.000
    I51$1             -2.468      0.160    -15.470      0.000
    I51$2             -1.727      0.082    -20.955      0.000
    I51$3             -1.351      0.065    -20.686      0.000
    I51$4             -0.882      0.053    -16.531      0.000
    I51$5             -0.034      0.046     -0.737      0.461
    I51$6              1.271      0.063     20.277      0.000
    I52$1             -2.191      0.123    -17.749      0.000
    I52$2             -1.581      0.076    -20.681      0.000
    I52$3             -1.143      0.060    -18.922      0.000
    I52$4             -0.795      0.053    -14.963      0.000
    I52$5             -0.016      0.047     -0.339      0.734
    I52$6              1.489      0.072     20.613      0.000
    I53$1             -2.335      0.141    -16.599      0.000
    I53$2             -1.604      0.077    -20.879      0.000
    I53$3             -1.328      0.065    -20.315      0.000
    I53$4             -0.854      0.054    -15.937      0.000
    I53$5             -0.016      0.047     -0.336      0.737
    I53$6              1.241      0.063     19.829      0.000
    I33$1             -1.617      0.078    -20.607      0.000
    I33$2             -0.856      0.054    -15.767      0.000
    I33$3             -0.507      0.050    -10.200      0.000
    I33$4             -0.045      0.047     -0.946      0.344
    I33$5              0.536      0.050     10.719      0.000
    I33$6              1.784      0.088     20.245      0.000
    I37R$1            -1.845      0.094    -19.684      0.000
    I37R$2            -1.079      0.060    -18.017      0.000
    I37R$3            -0.585      0.051    -11.411      0.000
    I37R$4            -0.091      0.048     -1.883      0.060
    I37R$5             0.373      0.049      7.553      0.000
    I37R$6             1.368      0.069     19.906      0.000
    I43$1             -2.123      0.115    -18.414      0.000
    I43$2             -1.413      0.069    -20.557      0.000
    I43$3             -0.905      0.055    -16.536      0.000
    I43$4             -0.442      0.049     -9.081      0.000
    I43$5              0.133      0.047      2.812      0.005
    I43$6              1.177      0.061     19.304      0.000
    I24$1             -1.068      0.057    -18.595      0.000
    I24$2             -0.040      0.046     -0.852      0.394
    I24$3              0.213      0.047      4.552      0.000
    I24$4              0.496      0.049     10.212      0.000
    I24$5              0.896      0.054     16.630      0.000
    I24$6              1.839      0.090     20.452      0.000
    I36$1             -1.081      0.060    -18.061      0.000
    I36$2             -0.195      0.048     -4.027      0.000
    I36$3              0.206      0.048      4.257      0.000
    I36$4              0.544      0.051     10.721      0.000
    I36$5              1.114      0.061     18.361      0.000
    I36$6              1.985      0.105     18.965      0.000
    I47$1             -0.924      0.058    -15.871      0.000
    I47$2             -0.194      0.050     -3.884      0.000
    I47$3             -0.020      0.050     -0.397      0.692
    I47$4              0.174      0.050      3.488      0.000
    I47$5              0.583      0.053     11.026      0.000
    I47$6              1.278      0.068     18.888      0.000
    I54$1             -0.302      0.049     -6.210      0.000
    I54$2              0.463      0.050      9.311      0.000
    I54$3              0.624      0.051     12.147      0.000
    I54$4              1.018      0.058     17.551      0.000
    I54$5              1.435      0.071     20.266      0.000
    I54$6              2.144      0.120     17.933      0.000
    I55$1             -0.856      0.058    -14.750      0.000
    I55$2             -0.541      0.053    -10.128      0.000
    I55$3             -0.462      0.053     -8.778      0.000
    I55$4              0.560      0.054     10.444      0.000
    I55$5              1.001      0.061     16.391      0.000
    I55$6              1.843      0.098     18.725      0.000
    I65R$1            -0.564      0.050    -11.208      0.000
    I65R$2             0.221      0.048      4.614      0.000
    I65R$3             0.493      0.050      9.947      0.000
    I65R$4             0.871      0.055     15.949      0.000
    I65R$5             1.173      0.061     19.096      0.000
    I65R$6             1.565      0.076     20.607      0.000
    I11$1             -1.158      0.060    -19.181      0.000
    I11$2             -0.309      0.048     -6.469      0.000
    I11$3             -0.047      0.047     -1.011      0.312
    I11$4              0.354      0.048      7.362      0.000
    I11$5              0.950      0.056     17.112      0.000
    I11$6              1.849      0.092     20.185      0.000
    I30R$1            -1.918      0.094    -20.506      0.000
    I30R$2            -1.165      0.059    -19.885      0.000
    I30R$3            -0.569      0.048    -11.805      0.000
    I30R$4            -0.219      0.046     -4.778      0.000
    I30R$5             0.304      0.046      6.583      0.000
    I30R$6             1.232      0.060     20.386      0.000
    I40R$1            -1.441      0.069    -20.977      0.000
    I40R$2            -0.673      0.050    -13.402      0.000
    I40R$3            -0.163      0.046     -3.503      0.000
    I40R$4             0.135      0.046      2.913      0.004
    I40R$5             0.582      0.049     11.832      0.000
    I40R$6             1.431      0.068     20.952      0.000
    I48R$1            -1.590      0.078    -20.323      0.000
    I48R$2            -1.114      0.061    -18.361      0.000
    I48R$3            -0.601      0.051    -11.694      0.000
    I48R$4            -0.218      0.049     -4.487      0.000
    I48R$5             0.229      0.049      4.716      0.000
    I48R$6             1.149      0.062     18.651      0.000
    I57$1             -2.348      0.140    -16.753      0.000
    I57$2             -1.595      0.075    -21.229      0.000
    I57$3             -1.298      0.063    -20.498      0.000
    I57$4             -0.795      0.052    -15.369      0.000
    I57$5             -0.329      0.047     -7.004      0.000
    I57$6              0.763      0.051     14.888      0.000
    I64$1             -1.669      0.079    -21.081      0.000
    I64$2             -1.271      0.063    -20.277      0.000
    I64$3             -1.105      0.058    -19.034      0.000
    I64$4             -0.977      0.055    -17.701      0.000
    I64$5             -0.628      0.050    -12.647      0.000
    I64$6              0.351      0.047      7.430      0.000
    I66$1             -2.470      0.159    -15.497      0.000
    I66$2             -2.297      0.133    -17.243      0.000
    I66$3             -1.972      0.099    -19.895      0.000
    I66$4             -1.686      0.080    -21.121      0.000
    I66$5             -1.195      0.060    -19.841      0.000
    I66$6              0.120      0.046      2.608      0.009
    I3R$1             -1.034      0.057    -18.276      0.000
    I3R$2             -0.290      0.047     -6.168      0.000
    I3R$3              0.139      0.047      2.995      0.003
    I3R$4              0.467      0.048      9.688      0.000
    I3R$5              0.804      0.052     15.394      0.000
    I3R$6              1.531      0.073     21.071      0.000
    I20R$1            -0.883      0.054    -16.425      0.000
    I20R$2            -0.237      0.047     -5.043      0.000
    I20R$3             0.269      0.047      5.709      0.000
    I20R$4             0.712      0.051     13.940      0.000
    I20R$5             1.048      0.057     18.351      0.000
    I20R$6             1.857      0.091     20.331      0.000
    I35$1             -1.306      0.063    -20.829      0.000
    I35$2             -0.652      0.049    -13.281      0.000
    I35$3             -0.219      0.046     -4.778      0.000
    I35$4              0.086      0.045      1.884      0.060
    I35$5              0.561      0.048     11.664      0.000
    I35$6              1.509      0.070     21.491      0.000
    I58R$1            -1.234      0.062    -19.799      0.000
    I58R$2            -0.562      0.050    -11.348      0.000
    I58R$3             0.028      0.047      0.597      0.550
    I58R$4             0.323      0.048      6.780      0.000
    I58R$5             0.646      0.051     12.797      0.000
    I58R$6             1.272      0.063     20.035      0.000
    I63R$1            -0.864      0.054    -16.127      0.000
    I63R$2            -0.213      0.047     -4.537      0.000
    I63R$3             0.318      0.048      6.688      0.000
    I63R$4             0.839      0.053     15.787      0.000
    I63R$5             1.139      0.059     19.143      0.000
    I63R$6             1.782      0.087     20.584      0.000
    I2R$1             -0.984      0.053    -18.389      0.000
    I2R$2             -0.213      0.045     -4.738      0.000
    I2R$3              0.210      0.045      4.666      0.000
    I2R$4              0.565      0.047     11.936      0.000
    I2R$5              0.853      0.051     16.682      0.000
    I2R$6              1.662      0.076     21.812      0.000
    I14R$1            -1.374      0.064    -21.377      0.000
    I14R$2            -0.630      0.048    -13.039      0.000
    I14R$3            -0.196      0.045     -4.333      0.000
    I14R$4             0.275      0.046      6.048      0.000
    I14R$5             0.702      0.049     14.278      0.000
    I14R$6             1.683      0.078     21.663      0.000
    I31R$1            -1.581      0.074    -21.432      0.000
    I31R$2            -0.880      0.053    -16.716      0.000
    I31R$3            -0.466      0.047     -9.823      0.000
    I31R$4            -0.032      0.046     -0.691      0.489
    I31R$5             0.415      0.047      8.817      0.000
    I31R$6             1.505      0.070     21.386      0.000
    I38R$1            -1.884      0.102    -18.423      0.000
    I38R$2            -1.107      0.064    -17.258      0.000
    I38R$3            -0.428      0.053     -8.111      0.000
    I38R$4             0.469      0.053      8.834      0.000
    I38R$5             0.846      0.058     14.536      0.000
    I38R$6             1.860      0.100     18.531      0.000
    I61R$1            -1.549      0.075    -20.763      0.000
    I61R$2            -0.851      0.054    -15.809      0.000
    I61R$3            -0.133      0.047     -2.816      0.005
    I61R$4             0.326      0.048      6.786      0.000
    I61R$5             0.806      0.053     15.186      0.000
    I61R$6             1.724      0.084     20.573      0.000
    I62R$1            -2.199      0.123    -17.866      0.000
    I62R$2            -1.568      0.075    -20.900      0.000
    I62R$3            -0.860      0.054    -16.030      0.000
    I62R$4            -0.386      0.048     -8.040      0.000
    I62R$5             0.056      0.047      1.194      0.232
    I62R$6             1.029      0.057     18.054      0.000

 Variances
    FACT1              0.475      0.030     16.071      0.000
    FACT2              0.519      0.041     12.715      0.000
    FACT3              0.395      0.032     12.494      0.000
    FACT4              0.522      0.030     17.479      0.000
    FACT5              0.423      0.045      9.311      0.000
    FACT6              0.484      0.049      9.913      0.000
    FACT7              0.983      0.043     22.777      0.000
    FACT8              0.212      0.031      6.924      0.000
    FACT10             0.317      0.042      7.584      0.000
    FACT11             0.399      0.040     10.055      0.000
    FACT12             0.307      0.042      7.331      0.000
    FACT13             0.268      0.045      5.918      0.000


STANDARDIZED MODEL RESULTS


STDYX Standardization

                                                    Two-Tailed
                    Estimate       S.E.  Est./S.E.    P-Value

 FACT1    BY
    I29                0.689      0.021     32.141      0.000
    I39                0.861      0.014     62.947      0.000
    I44                0.934      0.011     86.119      0.000
    I46                0.663      0.022     30.486      0.000
    I56                0.709      0.026     27.401      0.000

 FACT2    BY
    I15                0.720      0.028     25.429      0.000
    I32                0.739      0.031     23.690      0.000
    I41R               0.331      0.035      9.433      0.000

 FACT3    BY
    I1                 0.629      0.025     24.987      0.000
    I5R                0.598      0.028     21.267      0.000
    I6                 0.545      0.028     19.720      0.000
    I18R               0.795      0.019     42.847      0.000
    I23                0.650      0.025     25.852      0.000
    I22R               0.803      0.018     44.683      0.000

 FACT4    BY
    I49                0.722      0.021     34.957      0.000
    I50                0.788      0.017     47.212      0.000
    I51                0.813      0.016     52.277      0.000
    I52                0.756      0.019     39.041      0.000
    I53                0.655      0.024     27.317      0.000

 FACT5    BY
    I33                0.651      0.035     18.621      0.000
    I37R               0.629      0.034     18.559      0.000
    I43                0.544      0.034     16.038      0.000

 FACT6    BY
    I24                0.696      0.035     19.827      0.000
    I36                0.713      0.034     21.198      0.000
    I47                0.262      0.047      5.572      0.000

 FACT7    BY
    I54                0.991      0.022     45.554      0.000
    I55                0.706      0.025     28.753      0.000
    I65R               0.712      0.023     30.540      0.000

 FACT8    BY
    I11                0.460      0.033     13.848      0.000
    I30R               0.770      0.029     26.953      0.000
    I40R               0.737      0.026     28.369      0.000
    I41R               0.516      0.034     15.076      0.000
    I48R               0.560      0.033     17.183      0.000

 FACT10   BY
    I57                0.563      0.037     15.168      0.000
    I64                0.594      0.037     16.034      0.000
    I66                0.843      0.041     20.346      0.000

 FACT11   BY
    I3R                0.632      0.031     20.111      0.000
    I20R               0.778      0.023     34.287      0.000
    I35                0.565      0.033     17.184      0.000
    I58R               0.784      0.022     36.135      0.000
    I63R               0.625      0.028     21.986      0.000

 FACT12   BY
    I2R                0.554      0.038     14.663      0.000
    I14R               0.694      0.032     21.768      0.000
    I31R               0.674      0.035     19.428      0.000

 FACT13   BY
    I38R               0.518      0.044     11.836      0.000
    I61R               0.673      0.038     17.801      0.000
    I62R               0.601      0.037     16.426      0.000

 FACT2    WITH
    FACT1              0.161      0.042      3.807      0.000

 FACT3    WITH
    FACT1             -0.199      0.038     -5.204      0.000
    FACT2              0.193      0.040      4.884      0.000

 FACT4    WITH
    FACT1              0.063      0.039      1.644      0.100
    FACT2              0.565      0.031     18.422      0.000
    FACT3              0.207      0.036      5.758      0.000

 FACT5    WITH
    FACT1              0.182      0.047      3.870      0.000
    FACT2              0.459      0.047      9.861      0.000
    FACT3              0.343      0.043      7.944      0.000
    FACT4              0.338      0.038      8.895      0.000

 FACT6    WITH
    FACT1             -0.094      0.046     -2.051      0.040
    FACT2              0.275      0.048      5.754      0.000
    FACT3              0.511      0.038     13.357      0.000
    FACT4              0.263      0.042      6.238      0.000
    FACT5              0.564      0.044     12.933      0.000

 FACT7    WITH
    FACT1             -0.322      0.038     -8.372      0.000
    FACT2              0.186      0.048      3.904      0.000
    FACT3              0.344      0.038      9.048      0.000
    FACT4              0.286      0.038      7.507      0.000
    FACT5              0.330      0.050      6.641      0.000
    FACT6              0.444      0.040     11.153      0.000

 FACT8    WITH
    FACT1             -0.007      0.042     -0.157      0.875
    FACT2              0.491      0.038     12.971      0.000
    FACT3              0.285      0.035      8.053      0.000
    FACT4              0.406      0.031     12.959      0.000
    FACT5              0.520      0.039     13.232      0.000
    FACT6              0.384      0.042      9.190      0.000
    FACT7              0.273      0.039      6.951      0.000

 FACT10   WITH
    FACT1              0.249      0.041      6.084      0.000
    FACT2              0.370      0.044      8.371      0.000
    FACT3              0.183      0.043      4.269      0.000
    FACT4              0.484      0.035     13.892      0.000
    FACT5              0.236      0.042      5.566      0.000
    FACT6              0.054      0.049      1.115      0.265
    FACT7              0.131      0.043      3.012      0.003
    FACT8              0.246      0.045      5.509      0.000

 FACT11   WITH
    FACT1             -0.116      0.040     -2.896      0.004
    FACT2              0.137      0.040      3.400      0.001
    FACT3              0.473      0.032     14.959      0.000
    FACT4              0.074      0.039      1.897      0.058
    FACT5              0.296      0.043      6.910      0.000
    FACT6              0.381      0.041      9.200      0.000
    FACT7              0.147      0.042      3.527      0.000
    FACT8              0.348      0.037      9.372      0.000
    FACT10             0.005      0.045      0.110      0.913

 FACT12   WITH
    FACT1             -0.321      0.041     -7.802      0.000
    FACT2              0.062      0.048      1.305      0.192
    FACT3              0.412      0.039     10.623      0.000
    FACT4              0.137      0.043      3.219      0.001
    FACT5              0.310      0.047      6.605      0.000
    FACT6              0.246      0.049      5.055      0.000
    FACT7              0.149      0.047      3.133      0.002
    FACT8              0.162      0.045      3.605      0.000
    FACT10             0.044      0.049      0.911      0.362
    FACT11             0.495      0.037     13.354      0.000

 FACT13   WITH
    FACT1             -0.058      0.049     -1.190      0.234
    FACT2              0.245      0.049      5.019      0.000
    FACT3              0.268      0.042      6.413      0.000
    FACT4              0.278      0.040      6.943      0.000
    FACT5              0.295      0.052      5.714      0.000
    FACT6              0.178      0.051      3.487      0.000
    FACT7              0.132      0.048      2.736      0.006
    FACT8              0.563      0.036     15.571      0.000
    FACT10             0.107      0.051      2.099      0.036
    FACT11             0.443      0.040     11.119      0.000
    FACT12             0.271      0.053      5.130      0.000

 Thresholds
    I29$1             -2.182      0.118    -18.485      0.000
    I29$2             -1.617      0.075    -21.430      0.000
    I29$3             -1.400      0.066    -21.155      0.000
    I29$4             -0.952      0.054    -17.644      0.000
    I29$5             -0.234      0.046     -5.087      0.000
    I29$6              0.815      0.052     15.808      0.000
    I39$1             -2.166      0.119    -18.251      0.000
    I39$2             -1.691      0.081    -20.897      0.000
    I39$3             -1.527      0.073    -20.996      0.000
    I39$4             -1.054      0.057    -18.411      0.000
    I39$5             -0.638      0.050    -12.730      0.000
    I39$6              0.280      0.047      5.931      0.000
    I44$1             -2.105      0.111    -18.881      0.000
    I44$2             -1.712      0.082    -20.993      0.000
    I44$3             -1.557      0.074    -21.158      0.000
    I44$4             -1.170      0.060    -19.587      0.000
    I44$5             -0.645      0.050    -12.932      0.000
    I44$6              0.340      0.047      7.211      0.000
    I46$1             -2.400      0.149    -16.127      0.000
    I46$2             -1.577      0.075    -21.104      0.000
    I46$3             -1.383      0.067    -20.756      0.000
    I46$4             -0.873      0.053    -16.368      0.000
    I46$5             -0.221      0.047     -4.727      0.000
    I46$6              0.745      0.051     14.519      0.000
    I56$1             -2.242      0.128    -17.531      0.000
    I56$2             -1.938      0.098    -19.847      0.000
    I56$3             -1.782      0.087    -20.584      0.000
    I56$4             -1.358      0.066    -20.516      0.000
    I56$5             -0.942      0.055    -17.125      0.000
    I56$6              0.063      0.047      1.340      0.180
    I15$1             -2.219      0.122    -18.151      0.000
    I15$2             -1.485      0.069    -21.370      0.000
    I15$3             -1.085      0.057    -19.102      0.000
    I15$4             -0.493      0.048    -10.354      0.000
    I15$5              0.110      0.046      2.400      0.016
    I15$6              1.286      0.062     20.639      0.000
    I32$1             -2.176      0.118    -18.400      0.000
    I32$2             -1.429      0.068    -21.088      0.000
    I32$3             -1.125      0.058    -19.331      0.000
    I32$4             -0.538      0.048    -11.111      0.000
    I32$5              0.143      0.046      3.113      0.002
    I32$6              1.498      0.071     21.234      0.000
    I41R$1            -2.074      0.109    -19.107      0.000
    I41R$2            -1.403      0.067    -20.869      0.000
    I41R$3            -0.861      0.053    -16.239      0.000
    I41R$4            -0.260      0.047     -5.564      0.000
    I41R$5             0.215      0.047      4.607      0.000
    I41R$6             1.431      0.068     20.952      0.000
    I1$1              -1.314      0.063    -20.734      0.000
    I1$2              -0.713      0.050    -14.201      0.000
    I1$3              -0.508      0.048    -10.596      0.000
    I1$4               0.073      0.046      1.604      0.109
    I1$5               0.531      0.048     11.025      0.000
    I1$6               1.567      0.073     21.389      0.000
    I5R$1             -1.743      0.081    -21.621      0.000
    I5R$2             -1.272      0.061    -20.976      0.000
    I5R$3             -0.862      0.051    -16.812      0.000
    I5R$4             -0.155      0.045     -3.456      0.001
    I5R$5              0.139      0.045      3.100      0.002
    I5R$6              1.178      0.058     20.314      0.000
    I6$1              -1.455      0.068    -21.296      0.000
    I6$2              -0.746      0.051    -14.762      0.000
    I6$3              -0.530      0.048    -11.040      0.000
    I6$4               0.035      0.046      0.764      0.445
    I6$5               0.444      0.047      9.392      0.000
    I6$6               1.409      0.067     21.168      0.000
    I18R$1            -1.576      0.074    -21.333      0.000
    I18R$2            -0.793      0.051    -15.407      0.000
    I18R$3            -0.428      0.047     -9.038      0.000
    I18R$4             0.220      0.046      4.750      0.000
    I18R$5             0.581      0.049     11.911      0.000
    I18R$6             1.565      0.073     21.332      0.000
    I23$1             -1.724      0.081    -21.232      0.000
    I23$2             -0.993      0.055    -18.123      0.000
    I23$3             -0.694      0.050    -13.932      0.000
    I23$4              0.148      0.046      3.238      0.001
    I23$5              0.649      0.049     13.163      0.000
    I23$6              1.709      0.080     21.269      0.000
    I22R$1            -1.672      0.078    -21.445      0.000
    I22R$2            -0.999      0.055    -18.276      0.000
    I22R$3            -0.519      0.048    -10.884      0.000
    I22R$4             0.182      0.046      3.983      0.000
    I22R$5             0.604      0.049     12.440      0.000
    I22R$6             1.574      0.073     21.532      0.000
    I49$1             -2.000      0.101    -19.804      0.000
    I49$2             -1.327      0.064    -20.743      0.000
    I49$3             -0.908      0.053    -17.010      0.000
    I49$4             -0.492      0.048    -10.264      0.000
    I49$5              0.324      0.047      6.935      0.000
    I49$6              1.386      0.066     20.992      0.000
    I50$1             -2.348      0.140    -16.753      0.000
    I50$2             -1.607      0.076    -21.223      0.000
    I50$3             -1.245      0.062    -20.185      0.000
    I50$4             -0.750      0.051    -14.681      0.000
    I50$5              0.042      0.046      0.918      0.358
    I50$6              1.282      0.063     20.412      0.000
    I51$1             -2.468      0.160    -15.470      0.000
    I51$2             -1.727      0.082    -20.955      0.000
    I51$3             -1.351      0.065    -20.686      0.000
    I51$4             -0.882      0.053    -16.531      0.000
    I51$5             -0.034      0.046     -0.737      0.461
    I51$6              1.271      0.063     20.277      0.000
    I52$1             -2.191      0.123    -17.749      0.000
    I52$2             -1.581      0.076    -20.681      0.000
    I52$3             -1.143      0.060    -18.922      0.000
    I52$4             -0.795      0.053    -14.963      0.000
    I52$5             -0.016      0.047     -0.339      0.734
    I52$6              1.489      0.072     20.613      0.000
    I53$1             -2.335      0.141    -16.599      0.000
    I53$2             -1.604      0.077    -20.879      0.000
    I53$3             -1.328      0.065    -20.315      0.000
    I53$4             -0.854      0.054    -15.937      0.000
    I53$5             -0.016      0.047     -0.336      0.737
    I53$6              1.241      0.063     19.829      0.000
    I33$1             -1.617      0.078    -20.607      0.000
    I33$2             -0.856      0.054    -15.767      0.000
    I33$3             -0.507      0.050    -10.200      0.000
    I33$4             -0.045      0.047     -0.946      0.344
    I33$5              0.536      0.050     10.719      0.000
    I33$6              1.784      0.088     20.245      0.000
    I37R$1            -1.845      0.094    -19.684      0.000
    I37R$2            -1.079      0.060    -18.017      0.000
    I37R$3            -0.585      0.051    -11.411      0.000
    I37R$4            -0.091      0.048     -1.883      0.060
    I37R$5             0.373      0.049      7.553      0.000
    I37R$6             1.368      0.069     19.906      0.000
    I43$1             -2.123      0.115    -18.414      0.000
    I43$2             -1.413      0.069    -20.557      0.000
    I43$3             -0.905      0.055    -16.536      0.000
    I43$4             -0.442      0.049     -9.081      0.000
    I43$5              0.133      0.047      2.812      0.005
    I43$6              1.177      0.061     19.304      0.000
    I24$1             -1.068      0.057    -18.595      0.000
    I24$2             -0.040      0.046     -0.852      0.394
    I24$3              0.213      0.047      4.552      0.000
    I24$4              0.496      0.049     10.212      0.000
    I24$5              0.896      0.054     16.630      0.000
    I24$6              1.839      0.090     20.452      0.000
    I36$1             -1.081      0.060    -18.061      0.000
    I36$2             -0.195      0.048     -4.027      0.000
    I36$3              0.206      0.048      4.257      0.000
    I36$4              0.544      0.051     10.721      0.000
    I36$5              1.114      0.061     18.361      0.000
    I36$6              1.985      0.105     18.965      0.000
    I47$1             -0.924      0.058    -15.871      0.000
    I47$2             -0.194      0.050     -3.884      0.000
    I47$3             -0.020      0.050     -0.397      0.692
    I47$4              0.174      0.050      3.488      0.000
    I47$5              0.583      0.053     11.026      0.000
    I47$6              1.278      0.068     18.888      0.000
    I54$1             -0.302      0.049     -6.210      0.000
    I54$2              0.463      0.050      9.311      0.000
    I54$3              0.624      0.051     12.147      0.000
    I54$4              1.018      0.058     17.551      0.000
    I54$5              1.435      0.071     20.266      0.000
    I54$6              2.144      0.120     17.933      0.000
    I55$1             -0.856      0.058    -14.750      0.000
    I55$2             -0.541      0.053    -10.128      0.000
    I55$3             -0.462      0.053     -8.778      0.000
    I55$4              0.560      0.054     10.444      0.000
    I55$5              1.001      0.061     16.391      0.000
    I55$6              1.843      0.098     18.725      0.000
    I65R$1            -0.564      0.050    -11.208      0.000
    I65R$2             0.221      0.048      4.614      0.000
    I65R$3             0.493      0.050      9.947      0.000
    I65R$4             0.871      0.055     15.949      0.000
    I65R$5             1.173      0.061     19.096      0.000
    I65R$6             1.565      0.076     20.607      0.000
    I11$1             -1.158      0.060    -19.181      0.000
    I11$2             -0.309      0.048     -6.469      0.000
    I11$3             -0.047      0.047     -1.011      0.312
    I11$4              0.354      0.048      7.362      0.000
    I11$5              0.950      0.056     17.112      0.000
    I11$6              1.849      0.092     20.185      0.000
    I30R$1            -1.918      0.094    -20.506      0.000
    I30R$2            -1.165      0.059    -19.885      0.000
    I30R$3            -0.569      0.048    -11.805      0.000
    I30R$4            -0.219      0.046     -4.778      0.000
    I30R$5             0.304      0.046      6.583      0.000
    I30R$6             1.232      0.060     20.386      0.000
    I40R$1            -1.441      0.069    -20.977      0.000
    I40R$2            -0.673      0.050    -13.402      0.000
    I40R$3            -0.163      0.046     -3.503      0.000
    I40R$4             0.135      0.046      2.913      0.004
    I40R$5             0.582      0.049     11.832      0.000
    I40R$6             1.431      0.068     20.952      0.000
    I48R$1            -1.590      0.078    -20.323      0.000
    I48R$2            -1.114      0.061    -18.361      0.000
    I48R$3            -0.601      0.051    -11.694      0.000
    I48R$4            -0.218      0.049     -4.487      0.000
    I48R$5             0.229      0.049      4.716      0.000
    I48R$6             1.149      0.062     18.651      0.000
    I57$1             -2.348      0.140    -16.753      0.000
    I57$2             -1.595      0.075    -21.229      0.000
    I57$3             -1.298      0.063    -20.498      0.000
    I57$4             -0.795      0.052    -15.369      0.000
    I57$5             -0.329      0.047     -7.004      0.000
    I57$6              0.763      0.051     14.888      0.000
    I64$1             -1.669      0.079    -21.081      0.000
    I64$2             -1.271      0.063    -20.277      0.000
    I64$3             -1.105      0.058    -19.034      0.000
    I64$4             -0.977      0.055    -17.701      0.000
    I64$5             -0.628      0.050    -12.647      0.000
    I64$6              0.351      0.047      7.430      0.000
    I66$1             -2.470      0.159    -15.497      0.000
    I66$2             -2.297      0.133    -17.243      0.000
    I66$3             -1.972      0.099    -19.895      0.000
    I66$4             -1.686      0.080    -21.121      0.000
    I66$5             -1.195      0.060    -19.841      0.000
    I66$6              0.120      0.046      2.608      0.009
    I3R$1             -1.034      0.057    -18.276      0.000
    I3R$2             -0.290      0.047     -6.168      0.000
    I3R$3              0.139      0.047      2.995      0.003
    I3R$4              0.467      0.048      9.688      0.000
    I3R$5              0.804      0.052     15.394      0.000
    I3R$6              1.531      0.073     21.071      0.000
    I20R$1            -0.883      0.054    -16.425      0.000
    I20R$2            -0.237      0.047     -5.043      0.000
    I20R$3             0.269      0.047      5.709      0.000
    I20R$4             0.712      0.051     13.940      0.000
    I20R$5             1.048      0.057     18.351      0.000
    I20R$6             1.857      0.091     20.331      0.000
    I35$1             -1.306      0.063    -20.829      0.000
    I35$2             -0.652      0.049    -13.281      0.000
    I35$3             -0.219      0.046     -4.778      0.000
    I35$4              0.086      0.045      1.884      0.060
    I35$5              0.561      0.048     11.664      0.000
    I35$6              1.509      0.070     21.491      0.000
    I58R$1            -1.234      0.062    -19.799      0.000
    I58R$2            -0.562      0.050    -11.348      0.000
    I58R$3             0.028      0.047      0.597      0.550
    I58R$4             0.323      0.048      6.780      0.000
    I58R$5             0.646      0.051     12.797      0.000
    I58R$6             1.272      0.063     20.035      0.000
    I63R$1            -0.864      0.054    -16.127      0.000
    I63R$2            -0.213      0.047     -4.537      0.000
    I63R$3             0.318      0.048      6.688      0.000
    I63R$4             0.839      0.053     15.787      0.000
    I63R$5             1.139      0.059     19.143      0.000
    I63R$6             1.782      0.087     20.584      0.000
    I2R$1             -0.984      0.053    -18.389      0.000
    I2R$2             -0.213      0.045     -4.738      0.000
    I2R$3              0.210      0.045      4.666      0.000
    I2R$4              0.565      0.047     11.936      0.000
    I2R$5              0.853      0.051     16.682      0.000
    I2R$6              1.662      0.076     21.812      0.000
    I14R$1            -1.374      0.064    -21.377      0.000
    I14R$2            -0.630      0.048    -13.039      0.000
    I14R$3            -0.196      0.045     -4.333      0.000
    I14R$4             0.275      0.046      6.048      0.000
    I14R$5             0.702      0.049     14.278      0.000
    I14R$6             1.683      0.078     21.663      0.000
    I31R$1            -1.581      0.074    -21.432      0.000
    I31R$2            -0.880      0.053    -16.716      0.000
    I31R$3            -0.466      0.047     -9.823      0.000
    I31R$4            -0.032      0.046     -0.691      0.489
    I31R$5             0.415      0.047      8.817      0.000
    I31R$6             1.505      0.070     21.386      0.000
    I38R$1            -1.884      0.102    -18.423      0.000
    I38R$2            -1.107      0.064    -17.258      0.000
    I38R$3            -0.428      0.053     -8.111      0.000
    I38R$4             0.469      0.053      8.834      0.000
    I38R$5             0.846      0.058     14.536      0.000
    I38R$6             1.860      0.100     18.531      0.000
    I61R$1            -1.549      0.075    -20.763      0.000
    I61R$2            -0.851      0.054    -15.809      0.000
    I61R$3            -0.133      0.047     -2.816      0.005
    I61R$4             0.326      0.048      6.786      0.000
    I61R$5             0.806      0.053     15.186      0.000
    I61R$6             1.724      0.084     20.573      0.000
    I62R$1            -2.199      0.123    -17.866      0.000
    I62R$2            -1.568      0.075    -20.900      0.000
    I62R$3            -0.860      0.054    -16.030      0.000
    I62R$4            -0.386      0.048     -8.040      0.000
    I62R$5             0.056      0.047      1.194      0.232
    I62R$6             1.029      0.057     18.054      0.000

 Variances
    FACT1              1.000      0.000    999.000    999.000
    FACT2              1.000      0.000    999.000    999.000
    FACT3              1.000      0.000    999.000    999.000
    FACT4              1.000      0.000    999.000    999.000
    FACT5              1.000      0.000    999.000    999.000
    FACT6              1.000      0.000    999.000    999.000
    FACT7              1.000      0.000    999.000    999.000
    FACT8              1.000      0.000    999.000    999.000
    FACT10             1.000      0.000    999.000    999.000
    FACT11             1.000      0.000    999.000    999.000
    FACT12             1.000      0.000    999.000    999.000
    FACT13             1.000      0.000    999.000    999.000


R-SQUARE

    Observed                                        Two-Tailed   Residual
    Variable        Estimate       S.E.  Est./S.E.    P-Value    Variance

    I29                0.475      0.030     16.071      0.000      0.525
    I39                0.741      0.024     31.474      0.000      0.259
    I44                0.873      0.020     43.060      0.000      0.127
    I46                0.439      0.029     15.243      0.000      0.561
    I56                0.503      0.037     13.700      0.000      0.497
    I15                0.519      0.041     12.715      0.000      0.481
    I32                0.547      0.046     11.845      0.000      0.453
    I41R               0.543      0.034     16.172      0.000      0.457
    I1                 0.395      0.032     12.494      0.000      0.605
    I5R                0.357      0.034     10.634      0.000      0.643
    I6                 0.297      0.030      9.860      0.000      0.703
    I18R               0.632      0.029     21.424      0.000      0.368
    I23                0.422      0.033     12.926      0.000      0.578
    I22R               0.646      0.029     22.341      0.000      0.354
    I49                0.522      0.030     17.479      0.000      0.478
    I50                0.620      0.026     23.606      0.000      0.380
    I51                0.661      0.025     26.139      0.000      0.339
    I52                0.571      0.029     19.521      0.000      0.429
    I53                0.429      0.031     13.659      0.000      0.571
    I33                0.423      0.045      9.311      0.000      0.577
    I37R               0.395      0.043      9.279      0.000      0.605
    I43                0.296      0.037      8.019      0.000      0.704
    I24                0.484      0.049      9.913      0.000      0.516
    I36                0.508      0.048     10.599      0.000      0.492
    I47                0.068      0.025      2.786      0.005      0.932
    I54                0.983      0.043     22.777      0.000      0.017
    I55                0.498      0.035     14.376      0.000      0.502
    I65R               0.507      0.033     15.270      0.000      0.493
    I11                0.212      0.031      6.924      0.000      0.788
    I30R               0.593      0.044     13.476      0.000      0.407
    I40R               0.543      0.038     14.185      0.000      0.457
    I48R               0.314      0.037      8.591      0.000      0.686
    I57                0.317      0.042      7.584      0.000      0.683
    I64                0.353      0.044      8.017      0.000      0.647
    I66                0.711      0.070     10.173      0.000      0.289
    I3R                0.399      0.040     10.055      0.000      0.601
    I20R               0.606      0.035     17.144      0.000      0.394
    I35                0.319      0.037      8.592      0.000      0.681
    I58R               0.614      0.034     18.067      0.000      0.386
    I63R               0.391      0.036     10.993      0.000      0.609
    I2R                0.307      0.042      7.331      0.000      0.693
    I14R               0.482      0.044     10.884      0.000      0.518
    I31R               0.455      0.047      9.714      0.000      0.545
    I38R               0.268      0.045      5.918      0.000      0.732
    I61R               0.452      0.051      8.900      0.000      0.548
    I62R               0.361      0.044      8.213      0.000      0.639


QUALITY OF NUMERICAL RESULTS

     Condition Number for the Information Matrix              0.111E-02
       (ratio of smallest to largest eigenvalue)


MODEL MODIFICATION INDICES

NOTE:  Modification indices for direct effects of observed dependent variables
regressed on covariates and residual covariances among observed dependent
variables may not be included.  To include these, request MODINDICES (ALL).

Minimum M.I. value for printing the modification index    10.000

                                   M.I.     E.P.C.  Std E.P.C.  StdYX E.P.C.

BY Statements

FACT1    BY I37R                  25.657    -0.219     -0.151       -0.151
FACT1    BY I43                   43.283     0.257      0.177        0.177
FACT1    BY I36                   31.227     0.276      0.190        0.190
FACT1    BY I47                   32.298    -0.221     -0.152       -0.152
FACT1    BY I55                   33.306     0.278      0.192        0.192
FACT1    BY I65R                  25.106    -0.224     -0.154       -0.154
FACT1    BY I11                   33.472     0.226      0.155        0.155
FACT1    BY I30R                  15.677    -0.161     -0.111       -0.111
FACT1    BY I48R                  12.490     0.135      0.093        0.093
FACT1    BY I57                   23.394    -0.203     -0.140       -0.140
FACT1    BY I35                   26.735     0.201      0.138        0.138
FACT1    BY I63R                  22.123    -0.186     -0.128       -0.128
FACT1    BY I31R                  20.834     0.229      0.158        0.158
FACT1    BY I61R                  12.956    -0.165     -0.114       -0.114
FACT1    BY I62R                  10.671     0.140      0.096        0.096
FACT2    BY I39                   23.990     0.193      0.139        0.139
FACT2    BY I44                   10.331     0.130      0.094        0.094
FACT2    BY I56                   54.536    -0.287     -0.207       -0.207
FACT2    BY I23                   10.830     0.126      0.091        0.091
FACT2    BY I49                   53.497     0.508      0.366        0.366
FACT2    BY I50                   18.553    -0.307     -0.221       -0.221
FACT2    BY I51                   27.708    -0.388     -0.280       -0.280
FACT2    BY I37R                  10.413    -0.239     -0.172       -0.172
FACT2    BY I24                   31.937    -0.339     -0.244       -0.244
FACT2    BY I36                   28.133     0.326      0.235        0.235
FACT2    BY I55                   10.291     0.151      0.109        0.109
FACT2    BY I11                   19.818     0.287      0.207        0.207
FACT2    BY I30R                  14.441     0.283      0.204        0.204
FACT2    BY I40R                  15.713    -0.299     -0.215       -0.215
FACT2    BY I48R                  15.163    -0.263     -0.189       -0.189
FACT2    BY I35                   14.554     0.142      0.102        0.102
FACT2    BY I31R                  16.563     0.174      0.126        0.126
FACT2    BY I61R                  15.465    -0.242     -0.175       -0.175
FACT2    BY I62R                  10.947     0.188      0.135        0.135
FACT3    BY I29                   15.111    -0.148     -0.093       -0.093
FACT3    BY I39                   43.742     0.281      0.177        0.177
FACT3    BY I44                   14.347     0.164      0.103        0.103
FACT3    BY I56                   67.923    -0.343     -0.216       -0.216
FACT3    BY I49                   26.105     0.199      0.125        0.125
FACT3    BY I51                   10.855    -0.138     -0.087       -0.087
FACT3    BY I37R                  12.077     0.201      0.126        0.126
FACT3    BY I43                   19.823    -0.235     -0.148       -0.148
FACT3    BY I24                   35.136     0.577      0.363        0.363
FACT3    BY I36                   51.215    -0.718     -0.452       -0.452
FACT3    BY I11                   18.538    -0.198     -0.125       -0.125
FACT3    BY I30R                  53.245     0.354      0.223        0.223
FACT3    BY I48R                  25.379    -0.235     -0.148       -0.148
FACT3    BY I57                   46.167     0.282      0.177        0.177
FACT3    BY I66                   21.281    -0.257     -0.161       -0.161
FACT3    BY I58R                  10.515    -0.203     -0.128       -0.128
FACT4    BY I39                   14.170     0.130      0.094        0.094
FACT4    BY I44                   10.172     0.113      0.081        0.081
FACT4    BY I56                   42.300    -0.220     -0.159       -0.159
FACT4    BY I37R                  20.405    -0.238     -0.172       -0.172
FACT4    BY I24                   26.287    -0.263     -0.190       -0.190
FACT4    BY I47                   33.708     0.232      0.167        0.167
FACT4    BY I30R                  42.308     0.330      0.238        0.238
FACT4    BY I40R                  10.289    -0.167     -0.121       -0.121
FACT4    BY I48R                  25.213    -0.232     -0.168       -0.168
FACT4    BY I61R                  11.438    -0.170     -0.123       -0.123
FACT4    BY I62R                  11.795     0.158      0.114        0.114
FACT5    BY I39                   43.005     0.277      0.180        0.180
FACT5    BY I44                   18.866     0.187      0.122        0.122
FACT5    BY I56                  107.814    -0.430     -0.279       -0.279
FACT5    BY I49                   75.393     0.455      0.296        0.296
FACT5    BY I50                   31.768    -0.309     -0.201       -0.201
FACT5    BY I51                   40.573    -0.358     -0.233       -0.233
FACT5    BY I24                   29.872    -0.565     -0.368       -0.368
FACT5    BY I36                   57.655     0.804      0.523        0.523
FACT5    BY I47                   19.422    -0.353     -0.230       -0.230
FACT5    BY I30R                  11.963     0.303      0.197        0.197
FACT5    BY I35                   24.524     0.240      0.156        0.156
FACT5    BY I31R                  18.375     0.231      0.150        0.150
FACT6    BY I29                   11.503    -0.128     -0.089       -0.089
FACT6    BY I39                   45.126     0.280      0.195        0.195
FACT6    BY I44                   19.341     0.188      0.131        0.131
FACT6    BY I56                  120.454    -0.444     -0.309       -0.309
FACT6    BY I49                   43.427     0.293      0.204        0.204
FACT6    BY I51                   23.867    -0.231     -0.160       -0.160
FACT6    BY I37R                  27.998     0.456      0.317        0.317
FACT6    BY I43                   29.618    -0.439     -0.305       -0.305
FACT6    BY I30R                  33.190     0.360      0.250        0.250
FACT6    BY I48R                  25.718    -0.291     -0.202       -0.202
FACT6    BY I57                   23.273     0.212      0.147        0.147
FACT6    BY I66                   11.422    -0.201     -0.140       -0.140
FACT6    BY I35                   12.241     0.186      0.129        0.129
FACT7    BY I39                   47.619     0.229      0.227        0.227
FACT7    BY I44                   28.067     0.180      0.178        0.178
FACT7    BY I56                  168.784    -0.378     -0.375       -0.375
FACT7    BY I37R                  13.556     0.150      0.149        0.149
FACT7    BY I43                   13.067    -0.139     -0.137       -0.137
FACT7    BY I47                   22.371     0.220      0.218        0.218
FACT7    BY I30R                  21.065     0.169      0.168        0.168
FACT7    BY I48R                  27.731    -0.181     -0.180       -0.180
FACT7    BY I66                   10.436    -0.133     -0.132       -0.132
FACT8    BY I39                   39.887     0.347      0.159        0.159
FACT8    BY I44                   16.895     0.231      0.106        0.106
FACT8    BY I56                   64.815    -0.436     -0.201       -0.201
FACT8    BY I6                    14.368    -0.237     -0.109       -0.109
FACT8    BY I49                  146.256     0.821      0.378        0.378
FACT8    BY I50                   30.593    -0.403     -0.186       -0.186
FACT8    BY I51                   41.751    -0.487     -0.224       -0.224
FACT8    BY I37R                  25.466     0.624      0.287        0.287
FACT8    BY I43                   20.596    -0.525     -0.241       -0.241
FACT8    BY I24                   33.523    -0.616     -0.284       -0.284
FACT8    BY I36                   60.312     0.845      0.389        0.389
FACT8    BY I47                   16.474    -0.330     -0.152       -0.152
FACT8    BY I31R                  13.944     0.256      0.118        0.118
FACT8    BY I61R                  19.162    -0.663     -0.305       -0.305
FACT10   BY I29                   11.603    -0.191     -0.107       -0.107
FACT10   BY I39                   14.577     0.231      0.130        0.130
FACT10   BY I56                   16.927    -0.241     -0.135       -0.135
FACT10   BY I37R                  37.550    -0.486     -0.273       -0.273
FACT10   BY I43                   28.768     0.388      0.219        0.219
FACT10   BY I24                   10.517    -0.246     -0.138       -0.138
FACT10   BY I55                   16.156     0.264      0.148        0.148
FACT10   BY I65R                  11.134    -0.208     -0.117       -0.117
FACT10   BY I30R                  11.315     0.246      0.138        0.138
FACT10   BY I35                   23.228     0.254      0.143        0.143
FACT10   BY I31R                  13.401     0.228      0.128        0.128
FACT10   BY I61R                  20.915    -0.343     -0.193       -0.193
FACT10   BY I62R                  18.952     0.297      0.167        0.167
FACT11   BY I39                   35.353     0.263      0.166        0.166
FACT11   BY I44                   10.363     0.146      0.092        0.092
FACT11   BY I56                   43.519    -0.289     -0.183       -0.183
FACT11   BY I6                    22.526    -0.290     -0.183       -0.183
FACT11   BY I22R                  20.124     0.277      0.175        0.175
FACT11   BY I49                   53.844     0.289      0.183        0.183
FACT11   BY I43                   31.042    -0.306     -0.193       -0.193
FACT11   BY I11                   15.511    -0.198     -0.125       -0.125
FACT11   BY I30R                  19.311     0.238      0.150        0.150
FACT11   BY I57                   40.791     0.264      0.167        0.167
FACT11   BY I61R                  13.379     0.286      0.181        0.181
FACT11   BY I62R                  24.738    -0.360     -0.228       -0.228
FACT12   BY I29                   13.756    -0.216     -0.120       -0.120
FACT12   BY I39                   24.593     0.321      0.178        0.178
FACT12   BY I44                   11.864     0.230      0.127        0.127
FACT12   BY I56                   32.852    -0.372     -0.206       -0.206
FACT12   BY I6                    16.557    -0.319     -0.177       -0.177
FACT12   BY I22R                  16.940     0.332      0.184        0.184
FACT12   BY I49                   27.019     0.276      0.153        0.153
FACT12   BY I43                   27.624    -0.347     -0.192       -0.192
FACT12   BY I36                   18.889    -0.403     -0.223       -0.223
FACT12   BY I47                   23.545     0.347      0.192        0.192
FACT12   BY I11                   50.250    -0.420     -0.232       -0.232
FACT12   BY I30R                  54.211     0.470      0.260        0.260
FACT12   BY I48R                  16.938    -0.249     -0.138       -0.138
FACT12   BY I57                   47.114     0.378      0.209        0.209
FACT12   BY I66                   12.875    -0.261     -0.145       -0.145
FACT12   BY I61R                  13.828     0.314      0.174        0.174
FACT12   BY I62R                  21.119    -0.363     -0.201       -0.201
FACT13   BY I39                   33.170     0.349      0.181        0.181
FACT13   BY I44                   12.298     0.218      0.113        0.113
FACT13   BY I56                   40.069    -0.377     -0.195       -0.195
FACT13   BY I6                    23.771    -0.351     -0.181       -0.181
FACT13   BY I49                  104.403     0.665      0.344        0.344
FACT13   BY I50                   14.968    -0.270     -0.140       -0.140
FACT13   BY I51                   18.376    -0.302     -0.156       -0.156
FACT13   BY I37R                  12.272     0.342      0.177        0.177
FACT13   BY I43                   25.102    -0.455     -0.235       -0.235
FACT13   BY I24                   14.232    -0.390     -0.202       -0.202
FACT13   BY I36                   24.043     0.517      0.268        0.268
FACT13   BY I11                   39.134    -0.735     -0.381       -0.381
FACT13   BY I57                   14.032     0.246      0.127        0.127
FACT13   BY I64                   11.346    -0.233     -0.121       -0.121


DIAGRAM INFORMATION

  Use View Diagram under the Diagram menu in the Mplus Editor to view the diagram.
  If running Mplus from the Mplus Diagrammer, the diagram opens automatically.

  Diagram output
    d:\olivers laptop\wip\anne grant\dec2020\cfa_cat_13_v3.dgm

     Beginning Time:  16:27:31
        Ending Time:  16:28:03
       Elapsed Time:  00:00:32


MUTHEN & MUTHEN
3463 Stoner Ave.
Los Angeles, CA  90066

Tel: (310) 391-9971
Fax: (310) 391-8971
Web: www.StatModel.com
Support: Support@StatModel.com

Copyright (c) 1998-2013 Muthen & Muthen
