# Supplementary material for: Validation of the family focused mental health practice questionnaire in measuring health and social care professionals’ family focused practice
Source: PLoS One. 2023 May 22;18(5):e0285835. doi: 10.1371/journal.pone.0285835 (PMC10202282; doi:10.1371/journal.pone.0285835)
Supplement: S2 Data — (OUT) [file pone.0285835.s006.out]

Mplus VERSION 7.1
MUTHEN & MUTHEN
02/18/2021  12:46 PM

INPUT INSTRUCTIONS

  Title:
    data extracted by stata2mplus

  Data:
    File is "D:\Olivers Laptop\WiP\Anne Grant\Dec2020\data_efa.dta.dat" ;
  Variable:
   Names are
       ID i1 i4 i6 i7 i11 i12 i13 i15 i17
       i21 i23 i24 i28 i29 i32 i33 i34 i35
       i36 i39 i42 i43 i44 i45 i46 i47 i49
       i50 i51 i52 i53 i54 i55 i56 i57 i59
       i60 i64 i66 i2R i3R i5R i8R i9R i10R
       i14R i16R i18R i19R i20R i22R i25R i26R
       i27R i30R i31R i37R i38R i40R i41R i48R
       i58R i61R i62R i63R i65R;
    Missing are all (-9999) ;

    IDVAR = ID;

    USEVAR =  i1 i4 i6 i7 i11 i12 i13 i15 i17
       i21 i23 i24 i28 i29 i32 i33 i34 i35
       i36 i39 i42 i43 i44 i45 i46 i47 i49
       i50 i51 i52 i53 i54 i55 i56 i57 i59
       i60 i64 i66 i2R i3R i5R i8R i9R i10R
       i14R i16R i18R i19R i20R i22R i25R i26R
       i27R i30R i31R i37R i38R i40R i41R i48R
       i58R i61R i62R i63R i65R;

       CATEGORICAL = i1 i4 i6 i7 i11 i12 i13 i15 i17
       i21 i23 i24 i28 i29 i32 i33 i34 i35
       i36 i39 i42 i43 i44 i45 i46 i47 i49
       i50 i51 i52 i53 i54 i55 i56 i57 i59
       i60 i64 i66 i2R i3R i5R i8R i9R i10R
       i14R i16R i18R i19R i20R i22R i25R i26R
       i27R i30R i31R i37R i38R i40R i41R i48R
       i58R i61R i62R i63R i65R;

  Analysis:
   Type = EFA (1 16) ;
     process=8;


    OUTPUT: stdyx; MODINDICES(10);


*** WARNING in OUTPUT command
  STANDARDIZED (STD, STDY, STDYX) options are not available for TYPE=EFA.
  Request for STANDARDIZED options will be ignored.  Note that STANDARDIZED options
  are available with the use of EFA factors (ESEM) declared in the MODEL command.
*** WARNING
  Data set contains cases with missing on all variables.
  These cases were not included in the analysis.
  Number of cases with missing on all variables:  38
   2 WARNING(S) FOUND IN THE INPUT INSTRUCTIONS


data extracted by stata2mplus

SUMMARY OF ANALYSIS

Number of groups                                                 1
Number of observations                                         836

Number of dependent variables                                   66
Number of independent variables                                  0
Number of continuous latent variables                            0

Observed dependent variables

  Binary and ordered categorical (ordinal)
   I1          I4          I6          I7          I11         I12
   I13         I15         I17         I21         I23         I24
   I28         I29         I32         I33         I34         I35
   I36         I39         I42         I43         I44         I45
   I46         I47         I49         I50         I51         I52
   I53         I54         I55         I56         I57         I59
   I60         I64         I66         I2R         I3R         I5R
   I8R         I9R         I10R        I14R        I16R        I18R
   I19R        I20R        I22R        I25R        I26R        I27R
   I30R        I31R        I37R        I38R        I40R        I41R
   I48R        I58R        I61R        I62R        I63R        I65R

Variables with special functions

  ID variable           ID

Estimator                                                    WLSMV
Rotation                                                    GEOMIN
Row standardization                                    CORRELATION
Type of rotation                                           OBLIQUE
Epsilon value                                               Varies
Maximum number of iterations                                  1000
Convergence criterion                                    0.500D-04
Maximum number of steepest descent iterations                   20
Maximum number of iterations for H1                           2000
Convergence criterion for H1                             0.100D-03
Optimization Specifications for the Exploratory Factor Analysis
Rotation Algorithm
  Number of random starts                                       30
  Maximum number of iterations                               10000
  Derivative convergence criterion                       0.100D-04

Input data file(s)
  D:\Olivers Laptop\WiP\Anne Grant\Dec2020\data_efa.dta.dat

Input data format  FREE


SUMMARY OF DATA

     Number of missing data patterns           384


COVARIANCE COVERAGE OF DATA

Minimum covariance coverage value   0.100


     PROPORTION OF DATA PRESENT


           Covariance Coverage
              I1            I4            I6            I7            I11
              ________      ________      ________      ________      ________
 I1             0.900
 I4             0.882         0.951
 I6             0.848         0.889         0.903
 I7             0.781         0.823         0.818         0.846
 I11            0.787         0.830         0.817         0.798         0.853
 I12            0.854         0.902         0.882         0.830         0.849
 I13            0.871         0.920         0.891         0.835         0.853
 I15            0.822         0.865         0.844         0.800         0.824
 I17            0.825         0.870         0.852         0.795         0.812
 I21            0.833         0.880         0.850         0.798         0.812
 I23            0.821         0.861         0.842         0.783         0.798
 I24            0.791         0.833         0.821         0.769         0.781
 I28            0.757         0.800         0.785         0.755         0.776
 I29            0.815         0.861         0.839         0.789         0.806
 I32            0.803         0.847         0.825         0.778         0.794
 I33            0.754         0.798         0.785         0.752         0.762
 I34            0.819         0.868         0.843         0.787         0.803
 I35            0.816         0.866         0.843         0.789         0.803
 I36            0.730         0.774         0.763         0.745         0.750
 I39            0.778         0.824         0.807         0.769         0.781
 I42            0.810         0.858         0.835         0.778         0.792
 I43            0.764         0.811         0.798         0.749         0.761
 I44            0.791         0.837         0.819         0.768         0.781
 I45            0.795         0.841         0.824         0.774         0.787
 I46            0.785         0.831         0.819         0.769         0.781
 I47            0.691         0.724         0.718         0.681         0.681
 I49            0.804         0.850         0.830         0.775         0.789
 I50            0.797         0.842         0.822         0.770         0.783
 I51            0.793         0.836         0.815         0.763         0.778
 I52            0.757         0.798         0.786         0.738         0.752
 I53            0.773         0.815         0.803         0.752         0.768
 I54            0.746         0.787         0.773         0.721         0.738
 I55            0.666         0.700         0.688         0.647         0.666
 I56            0.779         0.819         0.803         0.751         0.769
 I57            0.797         0.843         0.819         0.763         0.783
 I59            0.746         0.785         0.774         0.736         0.750
 I60            0.639         0.678         0.670         0.664         0.682
 I64            0.793         0.835         0.816         0.760         0.779
 I66            0.798         0.841         0.819         0.764         0.781
 I2R            0.872         0.916         0.877         0.827         0.837
 I3R            0.810         0.855         0.817         0.794         0.807
 I5R            0.876         0.922         0.888         0.818         0.827
 I8R            0.859         0.907         0.885         0.837         0.846
 I9R            0.813         0.847         0.836         0.797         0.788
 I10R           0.874         0.926         0.895         0.842         0.850
 I14R           0.856         0.904         0.879         0.825         0.846
 I16R           0.744         0.785         0.768         0.750         0.768
 I18R           0.819         0.859         0.840         0.781         0.797
 I19R           0.783         0.825         0.805         0.772         0.791
 I20R           0.788         0.831         0.817         0.776         0.787
 I22R           0.828         0.872         0.852         0.793         0.806
 I25R           0.823         0.871         0.848         0.795         0.817
 I26R           0.817         0.864         0.842         0.788         0.804
 I27R           0.811         0.859         0.834         0.782         0.798
 I30R           0.818         0.866         0.844         0.789         0.807
 I31R           0.812         0.860         0.835         0.786         0.801
 I37R           0.736         0.773         0.762         0.733         0.748
 I38R           0.652         0.689         0.682         0.671         0.688
 I40R           0.789         0.836         0.818         0.773         0.787
 I41R           0.792         0.834         0.816         0.768         0.781
 I48R           0.731         0.773         0.760         0.736         0.750
 I58R           0.778         0.821         0.803         0.758         0.770
 I61R           0.762         0.809         0.793         0.743         0.757
 I62R           0.775         0.821         0.801         0.748         0.768
 I63R           0.780         0.819         0.799         0.750         0.766
 I65R           0.755         0.799         0.783         0.732         0.749


           Covariance Coverage
              I12           I13           I15           I17           I21
              ________      ________      ________      ________      ________
 I12            0.931
 I13            0.931         0.951
 I15            0.877         0.889         0.904
 I17            0.880         0.892         0.872         0.908
 I21            0.885         0.903         0.877         0.884         0.919
 I23            0.868         0.886         0.861         0.874         0.891
 I24            0.850         0.858         0.843         0.847         0.860
 I28            0.816         0.823         0.817         0.816         0.828
 I29            0.879         0.890         0.865         0.872         0.889
 I32            0.862         0.876         0.861         0.861         0.879
 I33            0.818         0.822         0.817         0.813         0.827
 I34            0.879         0.898         0.867         0.876         0.897
 I35            0.878         0.896         0.866         0.876         0.892
 I36            0.791         0.798         0.789         0.789         0.800
 I39            0.843         0.854         0.831         0.839         0.852
 I42            0.868         0.886         0.856         0.865         0.884
 I43            0.828         0.835         0.818         0.829         0.837
 I44            0.858         0.866         0.842         0.852         0.864
 I45            0.860         0.871         0.846         0.855         0.867
 I46            0.849         0.860         0.840         0.850         0.858
 I47            0.742         0.748         0.728         0.738         0.745
 I49            0.864         0.879         0.853         0.859         0.876
 I50            0.856         0.871         0.846         0.852         0.868
 I51            0.853         0.865         0.830         0.835         0.854
 I52            0.817         0.825         0.800         0.805         0.816
 I53            0.837         0.842         0.817         0.822         0.833
 I54            0.798         0.809         0.782         0.787         0.800
 I55            0.711         0.720         0.699         0.703         0.708
 I56            0.835         0.846         0.819         0.825         0.836
 I57            0.854         0.870         0.835         0.841         0.855
 I59            0.804         0.811         0.794         0.795         0.803
 I60            0.699         0.701         0.694         0.687         0.696
 I64            0.848         0.864         0.830         0.834         0.850
 I66            0.854         0.871         0.834         0.837         0.858
 I2R            0.900         0.914         0.862         0.861         0.874
 I3R            0.837         0.849         0.815         0.801         0.812
 I5R            0.895         0.914         0.862         0.867         0.872
 I8R            0.909         0.917         0.871         0.868         0.874
 I9R            0.852         0.859         0.813         0.816         0.821
 I10R           0.925         0.939         0.884         0.884         0.892
 I14R           0.915         0.932         0.876         0.874         0.888
 I16R           0.798         0.803         0.805         0.804         0.799
 I18R           0.861         0.878         0.854         0.871         0.871
 I19R           0.836         0.847         0.835         0.842         0.841
 I20R           0.848         0.853         0.840         0.849         0.850
 I22R           0.878         0.895         0.870         0.880         0.902
 I25R           0.886         0.901         0.876         0.883         0.900
 I26R           0.874         0.891         0.867         0.876         0.895
 I27R           0.870         0.889         0.856         0.866         0.886
 I30R           0.882         0.896         0.872         0.877         0.896
 I31R           0.871         0.888         0.860         0.867         0.891
 I37R           0.789         0.795         0.785         0.792         0.800
 I38R           0.706         0.708         0.708         0.705         0.713
 I40R           0.853         0.866         0.841         0.848         0.862
 I41R           0.849         0.864         0.844         0.849         0.861
 I48R           0.793         0.799         0.783         0.789         0.795
 I58R           0.833         0.847         0.815         0.816         0.836
 I61R           0.824         0.833         0.810         0.812         0.823
 I62R           0.831         0.844         0.817         0.822         0.833
 I63R           0.834         0.847         0.813         0.818         0.837
 I65R           0.812         0.821         0.795         0.803         0.811


           Covariance Coverage
              I23           I24           I28           I29           I32
              ________      ________      ________      ________      ________
 I23            0.903
 I24            0.854         0.872
 I28            0.812         0.795         0.837
 I29            0.871         0.850         0.834         0.904
 I32            0.862         0.841         0.828         0.879         0.891
 I33            0.816         0.811         0.789         0.830         0.830
 I34            0.880         0.852         0.827         0.890         0.885
 I35            0.880         0.849         0.828         0.888         0.885
 I36            0.788         0.785         0.776         0.801         0.804
 I39            0.835         0.818         0.809         0.860         0.853
 I42            0.868         0.841         0.817         0.878         0.873
 I43            0.823         0.810         0.789         0.836         0.833
 I44            0.847         0.829         0.811         0.871         0.861
 I45            0.850         0.829         0.813         0.868         0.867
 I46            0.843         0.822         0.807         0.861         0.854
 I47            0.737         0.732         0.706         0.749         0.743
 I49            0.860         0.835         0.810         0.873         0.870
 I50            0.852         0.827         0.806         0.866         0.865
 I51            0.839         0.812         0.793         0.853         0.848
 I52            0.803         0.788         0.768         0.822         0.817
 I53            0.819         0.806         0.780         0.836         0.833
 I54            0.793         0.776         0.750         0.798         0.797
 I55            0.705         0.690         0.672         0.709         0.707
 I56            0.824         0.804         0.783         0.840         0.834
 I57            0.841         0.815         0.789         0.852         0.848
 I59            0.793         0.782         0.764         0.804         0.806
 I60            0.684         0.676         0.682         0.699         0.699
 I64            0.836         0.811         0.786         0.846         0.843
 I66            0.842         0.815         0.792         0.854         0.852
 I2R            0.856         0.830         0.795         0.856         0.846
 I3R            0.797         0.773         0.762         0.794         0.787
 I5R            0.860         0.827         0.797         0.854         0.842
 I8R            0.855         0.836         0.807         0.866         0.854
 I9R            0.806         0.797         0.760         0.815         0.798
 I10R           0.877         0.852         0.818         0.882         0.868
 I14R           0.872         0.846         0.810         0.872         0.860
 I16R           0.789         0.780         0.767         0.794         0.782
 I18R           0.868         0.831         0.799         0.853         0.840
 I19R           0.831         0.805         0.788         0.827         0.817
 I20R           0.840         0.825         0.792         0.842         0.834
 I22R           0.894         0.855         0.822         0.880         0.872
 I25R           0.884         0.864         0.831         0.890         0.880
 I26R           0.882         0.858         0.831         0.888         0.880
 I27R           0.876         0.847         0.821         0.883         0.870
 I30R           0.880         0.858         0.835         0.897         0.888
 I31R           0.873         0.847         0.823         0.884         0.878
 I37R           0.792         0.776         0.776         0.801         0.803
 I38R           0.702         0.697         0.702         0.715         0.718
 I40R           0.847         0.827         0.810         0.864         0.864
 I41R           0.848         0.825         0.811         0.862         0.867
 I48R           0.781         0.767         0.763         0.803         0.800
 I58R           0.822         0.795         0.778         0.828         0.830
 I61R           0.809         0.797         0.775         0.825         0.823
 I62R           0.819         0.798         0.780         0.829         0.829
 I63R           0.823         0.798         0.776         0.830         0.830
 I65R           0.804         0.783         0.762         0.813         0.812


           Covariance Coverage
              I33           I34           I35           I36           I39
              ________      ________      ________      ________      ________
 I33            0.836
 I34            0.829         0.914
 I35            0.831         0.904         0.911
 I36            0.780         0.807         0.809         0.812
 I39            0.805         0.861         0.864         0.800         0.868
 I42            0.819         0.895         0.892         0.805         0.860
 I43            0.800         0.844         0.842         0.781         0.821
 I44            0.813         0.874         0.871         0.797         0.853
 I45            0.815         0.878         0.877         0.799         0.850
 I46            0.807         0.868         0.867         0.794         0.844
 I47            0.720         0.752         0.754         0.709         0.737
 I49            0.817         0.888         0.885         0.801         0.853
 I50            0.811         0.879         0.878         0.799         0.849
 I51            0.798         0.862         0.860         0.780         0.833
 I52            0.776         0.823         0.822         0.762         0.805
 I53            0.794         0.841         0.839         0.775         0.818
 I54            0.755         0.805         0.805         0.738         0.783
 I55            0.670         0.714         0.717         0.661         0.699
 I56            0.786         0.843         0.843         0.769         0.822
 I57            0.797         0.866         0.865         0.779         0.831
 I59            0.773         0.809         0.810         0.758         0.794
 I60            0.682         0.701         0.701         0.685         0.700
 I64            0.793         0.860         0.859         0.776         0.827
 I66            0.800         0.867         0.866         0.781         0.835
 I2R            0.803         0.862         0.862         0.780         0.825
 I3R            0.756         0.800         0.800         0.744         0.769
 I5R            0.792         0.862         0.862         0.770         0.819
 I8R            0.806         0.866         0.865         0.780         0.830
 I9R            0.762         0.811         0.809         0.742         0.781
 I10R           0.817         0.888         0.886         0.797         0.844
 I14R           0.816         0.880         0.879         0.787         0.837
 I16R           0.768         0.788         0.789         0.750         0.770
 I18R           0.799         0.859         0.860         0.773         0.821
 I19R           0.788         0.833         0.830         0.769         0.799
 I20R           0.801         0.842         0.839         0.770         0.811
 I22R           0.823         0.888         0.888         0.795         0.844
 I25R           0.830         0.894         0.891         0.803         0.855
 I26R           0.834         0.895         0.895         0.807         0.853
 I27R           0.819         0.890         0.888         0.794         0.846
 I30R           0.835         0.900         0.898         0.806         0.862
 I31R           0.831         0.896         0.894         0.804         0.853
 I37R           0.770         0.806         0.809         0.774         0.798
 I38R           0.701         0.719         0.719         0.711         0.719
 I40R           0.812         0.874         0.873         0.799         0.853
 I41R           0.812         0.872         0.872         0.799         0.848
 I48R           0.762         0.805         0.807         0.761         0.800
 I58R           0.783         0.842         0.843         0.772         0.815
 I61R           0.785         0.831         0.829         0.770         0.809
 I62R           0.786         0.841         0.841         0.770         0.813
 I63R           0.780         0.847         0.842         0.767         0.813
 I65R           0.767         0.818         0.819         0.750         0.800


           Covariance Coverage
              I42           I43           I44           I45           I46
              ________      ________      ________      ________      ________
 I42            0.903
 I43            0.844         0.850
 I44            0.874         0.839         0.880
 I45            0.880         0.843         0.870         0.885
 I46            0.871         0.831         0.861         0.864         0.876
 I47            0.754         0.737         0.749         0.749         0.749
 I49            0.890         0.840         0.870         0.877         0.871
 I50            0.882         0.837         0.862         0.872         0.865
 I51            0.862         0.823         0.848         0.855         0.847
 I52            0.824         0.803         0.816         0.819         0.817
 I53            0.841         0.815         0.835         0.837         0.831
 I54            0.806         0.775         0.797         0.801         0.795
 I55            0.717         0.693         0.707         0.714         0.707
 I56            0.844         0.807         0.836         0.837         0.834
 I57            0.866         0.823         0.846         0.854         0.847
 I59            0.811         0.795         0.805         0.810         0.806
 I60            0.700         0.690         0.696         0.702         0.697
 I64            0.861         0.818         0.840         0.848         0.842
 I66            0.868         0.824         0.848         0.856         0.848
 I2R            0.854         0.809         0.834         0.839         0.830
 I3R            0.789         0.751         0.773         0.780         0.769
 I5R            0.853         0.805         0.831         0.837         0.828
 I8R            0.856         0.815         0.843         0.849         0.837
 I9R            0.801         0.763         0.792         0.793         0.792
 I10R           0.877         0.827         0.856         0.862         0.852
 I14R           0.868         0.819         0.849         0.854         0.843
 I16R           0.776         0.756         0.770         0.770         0.766
 I18R           0.848         0.806         0.829         0.830         0.827
 I19R           0.824         0.788         0.805         0.809         0.807
 I20R           0.829         0.801         0.821         0.819         0.816
 I22R           0.877         0.830         0.855         0.860         0.852
 I25R           0.883         0.839         0.867         0.872         0.861
 I26R           0.883         0.840         0.865         0.867         0.861
 I27R           0.876         0.830         0.855         0.859         0.850
 I30R           0.889         0.843         0.873         0.878         0.867
 I31R           0.884         0.836         0.866         0.867         0.859
 I37R           0.805         0.788         0.798         0.800         0.792
 I38R           0.717         0.705         0.713         0.715         0.711
 I40R           0.871         0.833         0.860         0.864         0.853
 I41R           0.874         0.833         0.860         0.867         0.855
 I48R           0.809         0.779         0.800         0.807         0.800
 I58R           0.843         0.804         0.822         0.833         0.824
 I61R           0.833         0.810         0.823         0.827         0.822
 I62R           0.842         0.811         0.825         0.835         0.829
 I63R           0.847         0.809         0.828         0.835         0.829
 I65R           0.821         0.786         0.812         0.813         0.810


           Covariance Coverage
              I47           I49           I50           I51           I52
              ________      ________      ________      ________      ________
 I47            0.761
 I49            0.755         0.895
 I50            0.751         0.885         0.886
 I51            0.737         0.865         0.860         0.880
 I52            0.727         0.825         0.824         0.837         0.841
 I53            0.734         0.843         0.837         0.852         0.833
 I54            0.705         0.809         0.805         0.815         0.786
 I55            0.630         0.720         0.717         0.726         0.707
 I56            0.727         0.847         0.840         0.853         0.822
 I57            0.737         0.866         0.859         0.870         0.834
 I59            0.717         0.812         0.809         0.821         0.809
 I60            0.626         0.701         0.701         0.713         0.703
 I64            0.736         0.861         0.854         0.865         0.834
 I66            0.740         0.870         0.864         0.874         0.837
 I2R            0.727         0.848         0.841         0.836         0.803
 I3R            0.670         0.785         0.780         0.770         0.738
 I5R            0.721         0.844         0.836         0.828         0.793
 I8R            0.724         0.854         0.846         0.840         0.806
 I9R            0.705         0.801         0.793         0.788         0.758
 I10R           0.742         0.872         0.862         0.855         0.817
 I14R           0.737         0.864         0.855         0.849         0.809
 I16R           0.677         0.773         0.767         0.754         0.734
 I18R           0.726         0.842         0.833         0.819         0.782
 I19R           0.711         0.817         0.811         0.792         0.762
 I20R           0.722         0.825         0.818         0.804         0.780
 I22R           0.740         0.870         0.861         0.846         0.810
 I25R           0.749         0.877         0.868         0.852         0.816
 I26R           0.752         0.876         0.867         0.853         0.819
 I27R           0.743         0.868         0.860         0.846         0.807
 I30R           0.752         0.884         0.877         0.859         0.824
 I31R           0.748         0.877         0.870         0.853         0.816
 I37R           0.700         0.799         0.797         0.779         0.761
 I38R           0.635         0.715         0.713         0.699         0.683
 I40R           0.742         0.866         0.860         0.841         0.810
 I41R           0.745         0.870         0.865         0.846         0.816
 I48R           0.708         0.811         0.810         0.788         0.764
 I58R           0.726         0.843         0.841         0.848         0.816
 I61R           0.721         0.836         0.831         0.843         0.818
 I62R           0.725         0.843         0.841         0.852         0.819
 I63R           0.727         0.846         0.842         0.850         0.818
 I65R           0.709         0.822         0.818         0.827         0.797


           Covariance Coverage
              I53           I54           I55           I56           I57
              ________      ________      ________      ________      ________
 I53            0.858
 I54            0.797         0.822
 I55            0.717         0.728         0.732
 I56            0.835         0.810         0.725         0.864
 I57            0.850         0.816         0.728         0.856         0.886
 I59            0.816         0.778         0.697         0.810         0.822
 I60            0.709         0.673         0.612         0.705         0.711
 I64            0.847         0.807         0.722         0.852         0.874
 I66            0.853         0.813         0.726         0.855         0.878
 I2R            0.818         0.780         0.696         0.821         0.841
 I3R            0.756         0.727         0.650         0.757         0.775
 I5R            0.809         0.782         0.697         0.815         0.836
 I8R            0.821         0.787         0.703         0.823         0.841
 I9R            0.774         0.740         0.659         0.778         0.788
 I10R           0.835         0.800         0.714         0.837         0.862
 I14R           0.827         0.794         0.709         0.833         0.853
 I16R           0.750         0.712         0.636         0.748         0.756
 I18R           0.798         0.775         0.695         0.807         0.824
 I19R           0.780         0.748         0.667         0.779         0.798
 I20R           0.794         0.760         0.671         0.789         0.804
 I22R           0.827         0.798         0.708         0.833         0.850
 I25R           0.834         0.798         0.708         0.837         0.855
 I26R           0.836         0.800         0.709         0.839         0.855
 I27R           0.825         0.788         0.700         0.830         0.849
 I30R           0.842         0.804         0.713         0.842         0.861
 I31R           0.834         0.797         0.708         0.837         0.856
 I37R           0.774         0.736         0.660         0.768         0.775
 I38R           0.693         0.661         0.600         0.689         0.695
 I40R           0.825         0.792         0.702         0.829         0.843
 I41R           0.830         0.794         0.707         0.830         0.846
 I48R           0.778         0.748         0.671         0.778         0.788
 I58R           0.829         0.799         0.711         0.830         0.853
 I61R           0.834         0.788         0.706         0.827         0.842
 I62R           0.834         0.800         0.717         0.835         0.855
 I63R           0.833         0.798         0.714         0.834         0.855
 I65R           0.810         0.801         0.717         0.827         0.830


           Covariance Coverage
              I59           I60           I64           I66           I2R
              ________      ________      ________      ________      ________
 I59            0.825
 I60            0.707         0.714
 I64            0.819         0.711         0.880
 I66            0.823         0.713         0.877         0.886
 I2R            0.788         0.690         0.839         0.841         0.941
 I3R            0.733         0.666         0.772         0.774         0.862
 I5R            0.781         0.676         0.829         0.834         0.909
 I8R            0.792         0.689         0.836         0.843         0.902
 I9R            0.748         0.647         0.783         0.791         0.844
 I10R           0.804         0.695         0.855         0.861         0.919
 I14R           0.797         0.694         0.847         0.854         0.904
 I16R           0.731         0.660         0.751         0.755         0.787
 I18R           0.773         0.665         0.817         0.823         0.849
 I19R           0.761         0.676         0.792         0.797         0.829
 I20R           0.773         0.673         0.799         0.805         0.828
 I22R           0.799         0.688         0.846         0.852         0.865
 I25R           0.807         0.699         0.849         0.856         0.867
 I26R           0.809         0.699         0.852         0.858         0.862
 I27R           0.795         0.688         0.843         0.850         0.854
 I30R           0.811         0.700         0.855         0.865         0.862
 I31R           0.804         0.700         0.852         0.859         0.861
 I37R           0.756         0.681         0.774         0.780         0.774
 I38R           0.683         0.657         0.691         0.695         0.697
 I40R           0.800         0.697         0.839         0.846         0.835
 I41R           0.805         0.696         0.840         0.848         0.831
 I48R           0.761         0.690         0.781         0.788         0.781
 I58R           0.810         0.708         0.849         0.855         0.823
 I61R           0.811         0.707         0.841         0.847         0.805
 I62R           0.811         0.708         0.853         0.858         0.818
 I63R           0.809         0.702         0.856         0.859         0.821
 I65R           0.791         0.690         0.824         0.831         0.794


           Covariance Coverage
              I3R           I5R           I8R           I9R           I10R
              ________      ________      ________      ________      ________
 I3R            0.874
 I5R            0.848         0.941
 I8R            0.840         0.898         0.932
 I9R            0.782         0.842         0.854         0.873
 I10R           0.855         0.919         0.926         0.865         0.955
 I14R           0.841         0.898         0.902         0.850         0.920
 I16R           0.762         0.779         0.789         0.748         0.799
 I18R           0.792         0.856         0.850         0.807         0.868
 I19R           0.785         0.823         0.828         0.780         0.842
 I20R           0.779         0.827         0.837         0.792         0.848
 I22R           0.803         0.868         0.868         0.817         0.886
 I25R           0.809         0.867         0.876         0.821         0.892
 I26R           0.801         0.859         0.862         0.813         0.882
 I27R           0.793         0.852         0.856         0.806         0.878
 I30R           0.799         0.861         0.871         0.817         0.888
 I31R           0.797         0.853         0.858         0.809         0.878
 I37R           0.743         0.769         0.778         0.731         0.792
 I38R           0.682         0.687         0.696         0.657         0.705
 I40R           0.775         0.833         0.843         0.787         0.856
 I41R           0.773         0.830         0.840         0.783         0.856
 I48R           0.740         0.769         0.785         0.731         0.794
 I58R           0.769         0.816         0.823         0.772         0.840
 I61R           0.749         0.800         0.812         0.764         0.828
 I62R           0.760         0.813         0.819         0.767         0.837
 I63R           0.761         0.813         0.822         0.769         0.839
 I65R           0.736         0.791         0.799         0.751         0.812


           Covariance Coverage
              I14R          I16R          I18R          I19R          I20R
              ________      ________      ________      ________      ________
 I14R           0.932
 I16R           0.794         0.818
 I18R           0.866         0.788         0.895
 I19R           0.837         0.780         0.836         0.864
 I20R           0.842         0.782         0.833         0.819         0.868
 I22R           0.880         0.793         0.872         0.837         0.850
 I25R           0.884         0.800         0.864         0.837         0.849
 I26R           0.874         0.794         0.859         0.831         0.842
 I27R           0.871         0.781         0.852         0.824         0.833
 I30R           0.879         0.793         0.859         0.831         0.846
 I31R           0.876         0.787         0.853         0.829         0.837
 I37R           0.781         0.749         0.772         0.767         0.770
 I38R           0.706         0.683         0.693         0.696         0.701
 I40R           0.849         0.772         0.828         0.805         0.819
 I41R           0.846         0.769         0.828         0.811         0.819
 I48R           0.786         0.733         0.768         0.761         0.766
 I58R           0.831         0.742         0.801         0.783         0.792
 I61R           0.818         0.742         0.789         0.774         0.786
 I62R           0.829         0.743         0.800         0.780         0.788
 I63R           0.831         0.740         0.804         0.788         0.791
 I65R           0.807         0.725         0.789         0.762         0.773


           Covariance Coverage
              I22R          I25R          I26R          I27R          I30R
              ________      ________      ________      ________      ________
 I22R           0.911
 I25R           0.892         0.915
 I26R           0.888         0.894         0.908
 I27R           0.878         0.885         0.891         0.904
 I30R           0.889         0.901         0.897         0.890         0.911
 I31R           0.883         0.888         0.891         0.882         0.894
 I37R           0.794         0.801         0.806         0.793         0.804
 I38R           0.709         0.717         0.717         0.707         0.719
 I40R           0.856         0.870         0.865         0.856         0.873
 I41R           0.855         0.865         0.864         0.855         0.870
 I48R           0.792         0.803         0.799         0.789         0.805
 I58R           0.830         0.834         0.834         0.825         0.839
 I61R           0.819         0.825         0.827         0.816         0.831
 I62R           0.830         0.834         0.837         0.825         0.839
 I63R           0.831         0.837         0.835         0.829         0.840
 I65R           0.811         0.813         0.812         0.803         0.817


           Covariance Coverage
              I31R          I37R          I38R          I40R          I41R
              ________      ________      ________      ________      ________
 I31R           0.903
 I37R           0.800         0.810
 I38R           0.717         0.703         0.722
 I40R           0.865         0.798         0.718         0.879
 I41R           0.861         0.801         0.713         0.858         0.879
 I48R           0.799         0.758         0.705         0.804         0.803
 I58R           0.834         0.769         0.691         0.824         0.827
 I61R           0.823         0.769         0.695         0.815         0.821
 I62R           0.833         0.770         0.691         0.825         0.828
 I63R           0.836         0.767         0.685         0.827         0.830
 I65R           0.811         0.749         0.673         0.806         0.811


           Covariance Coverage
              I48R          I58R          I61R          I62R          I63R
              ________      ________      ________      ________      ________
 I48R           0.812
 I58R           0.782         0.859
 I61R           0.772         0.823         0.848
 I62R           0.780         0.836         0.837         0.859
 I63R           0.773         0.836         0.829         0.839         0.864
 I65R           0.761         0.811         0.805         0.812         0.813


           Covariance Coverage
              I65R
              ________
 I65R           0.835


UNIVARIATE PROPORTIONS AND COUNTS FOR CATEGORICAL VARIABLES

    I1
      Category 1    0.094       71.000
      Category 2    0.144      108.000
      Category 3    0.068       51.000
      Category 4    0.223      168.000
      Category 5    0.173      130.000
      Category 6    0.239      180.000
      Category 7    0.059       44.000
    I4
      Category 1    0.081       64.000
      Category 2    0.181      144.000
      Category 3    0.128      102.000
      Category 4    0.350      278.000
      Category 5    0.112       89.000
      Category 6    0.118       94.000
      Category 7    0.030       24.000
    I6
      Category 1    0.073       55.000
      Category 2    0.155      117.000
      Category 3    0.070       53.000
      Category 4    0.216      163.000
      Category 5    0.158      119.000
      Category 6    0.249      188.000
      Category 7    0.079       60.000
    I7
      Category 1    0.190      134.000
      Category 2    0.263      186.000
      Category 3    0.081       57.000
      Category 4    0.085       60.000
      Category 5    0.150      106.000
      Category 6    0.154      109.000
      Category 7    0.078       55.000
    I11
      Category 1    0.123       88.000
      Category 2    0.255      182.000
      Category 3    0.102       73.000
      Category 4    0.157      112.000
      Category 5    0.191      136.000
      Category 6    0.139       99.000
      Category 7    0.032       23.000
    I12
      Category 1    0.031       24.000
      Category 2    0.066       51.000
      Category 3    0.058       45.000
      Category 4    0.111       86.000
      Category 5    0.231      180.000
      Category 6    0.347      270.000
      Category 7    0.157      122.000
    I13
      Category 1    0.011        9.000
      Category 2    0.035       28.000
      Category 3    0.063       50.000
      Category 4    0.091       72.000
      Category 5    0.312      248.000
      Category 6    0.400      318.000
      Category 7    0.088       70.000
    I15
      Category 1    0.013       10.000
      Category 2    0.056       42.000
      Category 3    0.070       53.000
      Category 4    0.172      130.000
      Category 5    0.233      176.000
      Category 6    0.357      270.000
      Category 7    0.099       75.000
    I17
      Category 1    0.008        6.000
      Category 2    0.013       10.000
      Category 3    0.013       10.000
      Category 4    0.120       91.000
      Category 5    0.167      127.000
      Category 6    0.432      328.000
      Category 7    0.246      187.000
    I21
      Category 1    0.044       34.000
      Category 2    0.132      101.000
      Category 3    0.130      100.000
      Category 4    0.198      152.000
      Category 5    0.207      159.000
      Category 6    0.242      186.000
      Category 7    0.047       36.000
    I23
      Category 1    0.042       32.000
      Category 2    0.118       89.000
      Category 3    0.083       63.000
      Category 4    0.315      238.000
      Category 5    0.183      138.000
      Category 6    0.215      162.000
      Category 7    0.044       33.000
    I24
      Category 1    0.143      104.000
      Category 2    0.342      249.000
      Category 3    0.100       73.000
      Category 4    0.106       77.000
      Category 5    0.125       91.000
      Category 6    0.152      111.000
      Category 7    0.033       24.000
    I28
      Category 1    0.069       48.000
      Category 2    0.151      106.000
      Category 3    0.131       92.000
      Category 4    0.200      140.000
      Category 5    0.231      162.000
      Category 6    0.187      131.000
      Category 7    0.030       21.000
    I29
      Category 1    0.015       11.000
      Category 2    0.038       29.000
      Category 3    0.028       21.000
      Category 4    0.090       68.000
      Category 5    0.237      179.000
      Category 6    0.385      291.000
      Category 7    0.208      157.000
    I32
      Category 1    0.015       11.000
      Category 2    0.062       46.000
      Category 3    0.054       40.000
      Category 4    0.165      123.000
      Category 5    0.262      195.000
      Category 6    0.376      280.000
      Category 7    0.067       50.000
    I33
      Category 1    0.053       37.000
      Category 2    0.143      100.000
      Category 3    0.110       77.000
      Category 4    0.176      123.000
      Category 5    0.222      155.000
      Category 6    0.259      181.000
      Category 7    0.037       26.000
    I34
      Category 1    0.009        7.000
      Category 2    0.005        4.000
      Category 3    0.017       13.000
      Category 4    0.031       24.000
      Category 5    0.069       53.000
      Category 6    0.291      222.000
      Category 7    0.577      441.000
    I35
      Category 1    0.096       73.000
      Category 2    0.161      123.000
      Category 3    0.156      119.000
      Category 4    0.121       92.000
      Category 5    0.178      136.000
      Category 6    0.222      169.000
      Category 7    0.066       50.000
    I36
      Category 1    0.140       95.000
      Category 2    0.283      192.000
      Category 3    0.159      108.000
      Category 4    0.125       85.000
      Category 5    0.161      109.000
      Category 6    0.109       74.000
      Category 7    0.024       16.000
    I39
      Category 1    0.015       11.000
      Category 2    0.030       22.000
      Category 3    0.018       13.000
      Category 4    0.083       60.000
      Category 5    0.116       84.000
      Category 6    0.348      253.000
      Category 7    0.390      283.000
    I42
      Category 1    0.009        7.000
      Category 2    0.001        1.000
      Category 3    0.005        4.000
      Category 4    0.028       21.000
      Category 5    0.069       52.000
      Category 6    0.358      270.000
      Category 7    0.530      400.000
    I43
      Category 1    0.017       12.000
      Category 2    0.062       44.000
      Category 3    0.104       74.000
      Category 4    0.146      104.000
      Category 5    0.224      159.000
      Category 6    0.328      233.000
      Category 7    0.120       85.000
    I44
      Category 1    0.018       13.000
      Category 2    0.026       19.000
      Category 3    0.016       12.000
      Category 4    0.061       45.000
      Category 5    0.139      102.000
      Category 6    0.374      275.000
      Category 7    0.367      270.000
    I45
      Category 1    0.043       32.000
      Category 2    0.116       86.000
      Category 3    0.154      114.000
      Category 4    0.173      128.000
      Category 5    0.311      230.000
      Category 6    0.151      112.000
      Category 7    0.051       38.000
    I46
      Category 1    0.008        6.000
      Category 2    0.049       36.000
      Category 3    0.026       19.000
      Category 4    0.108       79.000
      Category 5    0.221      162.000
      Category 6    0.359      263.000
      Category 7    0.228      167.000
    I47
      Category 1    0.178      113.000
      Category 2    0.245      156.000
      Category 3    0.069       44.000
      Category 4    0.077       49.000
      Category 5    0.151       96.000
      Category 6    0.179      114.000
      Category 7    0.101       64.000
    I49
      Category 1    0.023       17.000
      Category 2    0.070       52.000
      Category 3    0.090       67.000
      Category 4    0.130       97.000
      Category 5    0.316      236.000
      Category 6    0.290      217.000
      Category 7    0.083       62.000
    I50
      Category 1    0.009        7.000
      Category 2    0.045       33.000
      Category 3    0.053       39.000
      Category 4    0.120       89.000
      Category 5    0.290      215.000
      Category 6    0.383      284.000
      Category 7    0.100       74.000
    I51
      Category 1    0.007        5.000
      Category 2    0.035       26.000
      Category 3    0.046       34.000
      Category 4    0.101       74.000
      Category 5    0.298      219.000
      Category 6    0.412      303.000
      Category 7    0.102       75.000
    I52
      Category 1    0.014       10.000
      Category 2    0.043       30.000
      Category 3    0.070       49.000
      Category 4    0.087       61.000
      Category 5    0.280      197.000
      Category 6    0.438      308.000
      Category 7    0.068       48.000
    I53
      Category 1    0.010        7.000
      Category 2    0.045       32.000
      Category 3    0.038       27.000
      Category 4    0.105       75.000
      Category 5    0.297      213.000
      Category 6    0.399      286.000
      Category 7    0.107       77.000
    I54
      Category 1    0.381      262.000
      Category 2    0.297      204.000
      Category 3    0.055       38.000
      Category 4    0.112       77.000
      Category 5    0.079       54.000
      Category 6    0.060       41.000
      Category 7    0.016       11.000
    I55
      Category 1    0.196      120.000
      Category 2    0.098       60.000
      Category 3    0.028       17.000
      Category 4    0.391      239.000
      Category 5    0.129       79.000
      Category 6    0.126       77.000
      Category 7    0.033       20.000
    I56
      Category 1    0.012        9.000
      Category 2    0.014       10.000
      Category 3    0.011        8.000
      Category 4    0.050       36.000
      Category 5    0.086       62.000
      Category 6    0.352      254.000
      Category 7    0.475      343.000
    I57
      Category 1    0.009        7.000
      Category 2    0.046       34.000
      Category 3    0.042       31.000
      Category 4    0.116       86.000
      Category 5    0.158      117.000
      Category 6    0.406      301.000
      Category 7    0.223      165.000
    I59
      Category 1    0.022       15.000
      Category 2    0.058       40.000
      Category 3    0.058       40.000
      Category 4    0.128       88.000
      Category 5    0.291      201.000
      Category 6    0.338      233.000
      Category 7    0.106       73.000
    I60
      Category 1    0.087       52.000
      Category 2    0.134       80.000
      Category 3    0.147       88.000
      Category 4    0.196      117.000
      Category 5    0.206      123.000
      Category 6    0.186      111.000
      Category 7    0.044       26.000
    I64
      Category 1    0.048       35.000
      Category 2    0.054       40.000
      Category 3    0.033       24.000
      Category 4    0.030       22.000
      Category 5    0.101       74.000
      Category 6    0.372      274.000
      Category 7    0.363      267.000
    I66
      Category 1    0.007        5.000
      Category 2    0.004        3.000
      Category 3    0.013       10.000
      Category 4    0.022       16.000
      Category 5    0.070       52.000
      Category 6    0.432      320.000
      Category 7    0.452      335.000
    I2R
      Category 1    0.163      128.000
      Category 2    0.253      199.000
      Category 3    0.168      132.000
      Category 4    0.131      103.000
      Category 5    0.089       70.000
      Category 6    0.149      117.000
      Category 7    0.048       38.000
    I3R
      Category 1    0.150      110.000
      Category 2    0.235      172.000
      Category 3    0.170      124.000
      Category 4    0.124       91.000
      Category 5    0.109       80.000
      Category 6    0.148      108.000
      Category 7    0.063       46.000
    I5R
      Category 1    0.041       32.000
      Category 2    0.061       48.000
      Category 3    0.093       73.000
      Category 4    0.244      192.000
      Category 5    0.117       92.000
      Category 6    0.325      256.000
      Category 7    0.119       94.000
    I8R
      Category 1    0.044       34.000
      Category 2    0.140      109.000
      Category 3    0.157      122.000
      Category 4    0.125       97.000
      Category 5    0.145      113.000
      Category 6    0.288      224.000
      Category 7    0.103       80.000
    I9R
      Category 1    0.112       82.000
      Category 2    0.129       94.000
      Category 3    0.052       38.000
      Category 4    0.118       86.000
      Category 5    0.095       69.000
      Category 6    0.307      224.000
      Category 7    0.188      137.000
    I10R
      Category 1    0.099       79.000
      Category 2    0.264      211.000
      Category 3    0.231      184.000
      Category 4    0.134      107.000
      Category 5    0.102       81.000
      Category 6    0.149      119.000
      Category 7    0.021       17.000
    I14R
      Category 1    0.085       66.000
      Category 2    0.180      140.000
      Category 3    0.158      123.000
      Category 4    0.186      145.000
      Category 5    0.150      117.000
      Category 6    0.195      152.000
      Category 7    0.046       36.000
    I16R
      Category 1    0.057       39.000
      Category 2    0.209      143.000
      Category 3    0.102       70.000
      Category 4    0.170      116.000
      Category 5    0.124       85.000
      Category 6    0.251      172.000
      Category 7    0.086       59.000
    I18R
      Category 1    0.057       43.000
      Category 2    0.156      117.000
      Category 3    0.120       90.000
      Category 4    0.253      189.000
      Category 5    0.132       99.000
      Category 6    0.222      166.000
      Category 7    0.059       44.000
    I19R
      Category 1    0.054       39.000
      Category 2    0.154      111.000
      Category 3    0.162      117.000
      Category 4    0.289      209.000
      Category 5    0.091       66.000
      Category 6    0.213      154.000
      Category 7    0.036       26.000
    I20R
      Category 1    0.189      137.000
      Category 2    0.218      158.000
      Category 3    0.200      145.000
      Category 4    0.156      113.000
      Category 5    0.091       66.000
      Category 6    0.116       84.000
      Category 7    0.032       23.000
    I22R
      Category 1    0.047       36.000
      Category 2    0.112       85.000
      Category 3    0.143      109.000
      Category 4    0.270      206.000
      Category 5    0.155      118.000
      Category 6    0.215      164.000
      Category 7    0.058       44.000
    I25R
      Category 1    0.044       34.000
      Category 2    0.063       48.000
      Category 3    0.088       67.000
      Category 4    0.090       69.000
      Category 5    0.118       90.000
      Category 6    0.348      266.000
      Category 7    0.250      191.000
    I26R
      Category 1    0.012        9.000
      Category 2    0.028       21.000
      Category 3    0.043       33.000
      Category 4    0.083       63.000
      Category 5    0.116       88.000
      Category 6    0.412      313.000
      Category 7    0.306      232.000
    I27R
      Category 1    0.066       50.000
      Category 2    0.131       99.000
      Category 3    0.097       73.000
      Category 4    0.267      202.000
      Category 5    0.144      109.000
      Category 6    0.218      165.000
      Category 7    0.077       58.000
    I30R
      Category 1    0.028       21.000
      Category 2    0.094       72.000
      Category 3    0.163      124.000
      Category 4    0.129       98.000
      Category 5    0.206      157.000
      Category 6    0.272      207.000
      Category 7    0.109       83.000
    I31R
      Category 1    0.057       43.000
      Category 2    0.132      100.000
      Category 3    0.131       99.000
      Category 4    0.167      126.000
      Category 5    0.174      131.000
      Category 6    0.273      206.000
      Category 7    0.066       50.000
    I37R
      Category 1    0.032       22.000
      Category 2    0.108       73.000
      Category 3    0.139       94.000
      Category 4    0.185      125.000
      Category 5    0.182      123.000
      Category 6    0.269      182.000
      Category 7    0.086       58.000
    I38R
      Category 1    0.030       18.000
      Category 2    0.104       63.000
      Category 3    0.200      121.000
      Category 4    0.346      209.000
      Category 5    0.121       73.000
      Category 6    0.167      101.000
      Category 7    0.031       19.000
    I40R
      Category 1    0.075       55.000
      Category 2    0.176      129.000
      Category 3    0.185      136.000
      Category 4    0.118       87.000
      Category 5    0.166      122.000
      Category 6    0.204      150.000
      Category 7    0.076       56.000
    I41R
      Category 1    0.019       14.000
      Category 2    0.061       45.000
      Category 3    0.114       84.000
      Category 4    0.203      149.000
      Category 5    0.188      138.000
      Category 6    0.339      249.000
      Category 7    0.076       56.000
    I48R
      Category 1    0.056       38.000
      Category 2    0.077       52.000
      Category 3    0.141       96.000
      Category 4    0.140       95.000
      Category 5    0.177      120.000
      Category 6    0.284      193.000
      Category 7    0.125       85.000
    I58R
      Category 1    0.109       78.000
      Category 2    0.178      128.000
      Category 3    0.224      161.000
      Category 4    0.116       83.000
      Category 5    0.114       82.000
      Category 6    0.157      113.000
      Category 7    0.102       73.000
    I61R
      Category 1    0.061       43.000
      Category 2    0.137       97.000
      Category 3    0.250      177.000
      Category 4    0.181      128.000
      Category 5    0.162      115.000
      Category 6    0.168      119.000
      Category 7    0.042       30.000
    I62R
      Category 1    0.014       10.000
      Category 2    0.045       32.000
      Category 3    0.136       98.000
      Category 4    0.155      111.000
      Category 5    0.173      124.000
      Category 6    0.326      234.000
      Category 7    0.152      109.000
    I63R
      Category 1    0.194      140.000
      Category 2    0.222      160.000
      Category 3    0.209      151.000
      Category 4    0.175      126.000
      Category 5    0.073       53.000
      Category 6    0.090       65.000
      Category 7    0.037       27.000
    I65R
      Category 1    0.287      200.000
      Category 2    0.301      210.000
      Category 3    0.102       71.000
      Category 4    0.119       83.000
      Category 5    0.072       50.000
      Category 6    0.062       43.000
      Category 7    0.059       41.000


SUMMARY OF MODEL FIT INFORMATION


                   Number of                   Degrees of
     Model        Parameters      Chi-Square    Freedom     P-Value

     1-factor          66          15932.709      2079       0.0000
     2-factor         131           9485.595      2014       0.0000
     3-factor         195           7478.435      1950       0.0000
     4-factor         258           6057.900      1887       0.0000
     5-factor         320           4748.246      1825       0.0000
     6-factor         381           4246.739      1764       0.0000
     7-factor         441           3815.460      1704       0.0000
     8-factor         500           3437.472      1645       0.0000
     9-factor         558           3080.602      1587       0.0000
     10-factor        615           2843.050      1530       0.0000
     11-factor        671           2625.349      1474       0.0000
     12-factor        726           2399.125      1419       0.0000
     13-factor        780           2237.130      1365       0.0000
     14-factor        833           2087.587      1312       0.0000
     15-factor        885           1937.594      1260       0.0000
     16-factor        936           1807.364      1209       0.0000

                                               Degrees of
     Models Compared              Chi-Square    Freedom     P-Value

     1-factor against 2-factor      3379.600        65       0.0000
     2-factor against 3-factor      1496.957        64       0.0000
     3-factor against 4-factor      1124.308        63       0.0000
     4-factor against 5-factor      1078.140        62       0.0000
     5-factor against 6-factor       570.976        61       0.0000
     6-factor against 7-factor       483.181        60       0.0000
     7-factor against 8-factor       418.699        59       0.0000
     8-factor against 9-factor       382.361        58       0.0000
     9-factor against 10-factor      302.029        57       0.0000
     10-factor against 11-factor     273.861        56       0.0000
     11-factor against 12-factor     269.925        55       0.0000
     12-factor against 13-factor     205.305        54       0.0000
     13-factor against 14-factor     190.665        53       0.0000
     14-factor against 15-factor     189.423        52       0.0000
     15-factor against 16-factor     160.043        51       0.0000


RESULTS FOR EXPLORATORY FACTOR ANALYSIS


           EIGENVALUES FOR SAMPLE CORRELATION MATRIX
                  1             2             3             4             5
              ________      ________      ________      ________      ________
      1        10.387         5.938         3.636         3.195         2.707


           EIGENVALUES FOR SAMPLE CORRELATION MATRIX
                  6             7             8             9            10
              ________      ________      ________      ________      ________
      1         1.927         1.904         1.724         1.674         1.415


           EIGENVALUES FOR SAMPLE CORRELATION MATRIX
                 11            12            13            14            15
              ________      ________      ________      ________      ________
      1         1.324         1.313         1.154         1.139         1.095


           EIGENVALUES FOR SAMPLE CORRELATION MATRIX
                 16            17            18            19            20
              ________      ________      ________      ________      ________
      1         1.038         0.995         0.960         0.914         0.862


           EIGENVALUES FOR SAMPLE CORRELATION MATRIX
                 21            22            23            24            25
              ________      ________      ________      ________      ________
      1         0.823         0.797         0.777         0.755         0.745


           EIGENVALUES FOR SAMPLE CORRELATION MATRIX
                 26            27            28            29            30
              ________      ________      ________      ________      ________
      1         0.730         0.704         0.678         0.654         0.642


           EIGENVALUES FOR SAMPLE CORRELATION MATRIX
                 31            32            33            34            35
              ________      ________      ________      ________      ________
      1         0.636         0.616         0.582         0.579         0.567


           EIGENVALUES FOR SAMPLE CORRELATION MATRIX
                 36            37            38            39            40
              ________      ________      ________      ________      ________
      1         0.533         0.523         0.507         0.486         0.476


           EIGENVALUES FOR SAMPLE CORRELATION MATRIX
                 41            42            43            44            45
              ________      ________      ________      ________      ________
      1         0.461         0.449         0.424         0.416         0.410


           EIGENVALUES FOR SAMPLE CORRELATION MATRIX
                 46            47            48            49            50
              ________      ________      ________      ________      ________
      1         0.391         0.381         0.374         0.358         0.355


           EIGENVALUES FOR SAMPLE CORRELATION MATRIX
                 51            52            53            54            55
              ________      ________      ________      ________      ________
      1         0.337         0.328         0.320         0.314         0.298


           EIGENVALUES FOR SAMPLE CORRELATION MATRIX
                 56            57            58            59            60
              ________      ________      ________      ________      ________
      1         0.283         0.265         0.251         0.247         0.234


           EIGENVALUES FOR SAMPLE CORRELATION MATRIX
                 61            62            63            64            65
              ________      ________      ________      ________      ________
      1         0.223         0.204         0.189         0.160         0.126


           EIGENVALUES FOR SAMPLE CORRELATION MATRIX
                 66
              ________
      1         0.091


EXPLORATORY FACTOR ANALYSIS WITH 1 FACTOR(S):


MODEL FIT INFORMATION

Number of Free Parameters                       66

Chi-Square Test of Model Fit

          Value                          15932.709*
          Degrees of Freedom                  2079
          P-Value                           0.0000

*   The chi-square value for MLM, MLMV, MLR, ULSMV, WLSM and WLSMV cannot be used
    for chi-square difference testing in the regular way.  MLM, MLR and WLSM
    chi-square difference testing is described on the Mplus website.  MLMV, WLSMV,
    and ULSMV difference testing is done using the DIFFTEST option.

RMSEA (Root Mean Square Error Of Approximation)

          Estimate                           0.089
          90 Percent C.I.                    0.088  0.091
          Probability RMSEA <= .05           0.000

CFI/TLI

          CFI                                0.396
          TLI                                0.377

Chi-Square Test of Model Fit for the Baseline Model

          Value                          25069.848
          Degrees of Freedom                  2145
          P-Value                           0.0000

SRMR (Standardized Root Mean Square Residual)

          Value                              0.116


MINIMUM ROTATION FUNCTION VALUE      10.70263


           GEOMIN ROTATED LOADINGS (* significant at 5% level)
                  1
              ________
 I1             0.460*
 I4             0.278*
 I6             0.365*
 I7             0.344*
 I11            0.353*
 I12           -0.306*
 I13            0.482*
 I15            0.452*
 I17            0.413*
 I21            0.470*
 I23            0.473*
 I24            0.423*
 I28            0.446*
 I29           -0.172*
 I32            0.447*
 I33            0.433*
 I34            0.191*
 I35            0.353*
 I36            0.479*
 I39           -0.151*
 I42            0.156*
 I43            0.311*
 I44           -0.185*
 I45            0.596*
 I46           -0.137*
 I47            0.189*
 I49            0.564*
 I50            0.553*
 I51            0.564*
 I52            0.531*
 I53            0.457*
 I54            0.577*
 I55            0.443*
 I56           -0.264*
 I57            0.280*
 I59            0.435*
 I60            0.456*
 I64            0.216*
 I66            0.318*
 I2R            0.241*
 I3R            0.382*
 I5R            0.433*
 I8R            0.450*
 I9R            0.180*
 I10R           0.095*
 I14R           0.307*
 I16R           0.429*
 I18R           0.567*
 I19R           0.280*
 I20R           0.464*
 I22R           0.585*
 I25R           0.364*
 I26R           0.319*
 I27R           0.154*
 I30R           0.617*
 I31R           0.334*
 I37R           0.428*
 I38R           0.291*
 I40R           0.548*
 I41R           0.591*
 I48R           0.403*
 I58R           0.454*
 I61R           0.345*
 I62R           0.315*
 I63R           0.374*
 I65R           0.436*


           GEOMIN FACTOR CORRELATIONS (* significant at 5% level)
                  1
              ________
      1         1.000


           ESTIMATED RESIDUAL VARIANCES
              I1            I4            I6            I7            I11
              ________      ________      ________      ________      ________
      1         0.788         0.923         0.867         0.882         0.876


           ESTIMATED RESIDUAL VARIANCES
              I12           I13           I15           I17           I21
              ________      ________      ________      ________      ________
      1         0.906         0.768         0.796         0.830         0.779


           ESTIMATED RESIDUAL VARIANCES
              I23           I24           I28           I29           I32
              ________      ________      ________      ________      ________
      1         0.776         0.821         0.801         0.971         0.800


           ESTIMATED RESIDUAL VARIANCES
              I33           I34           I35           I36           I39
              ________      ________      ________      ________      ________
      1         0.813         0.963         0.875         0.770         0.977


           ESTIMATED RESIDUAL VARIANCES
              I42           I43           I44           I45           I46
              ________      ________      ________      ________      ________
      1         0.976         0.903         0.966         0.644         0.981


           ESTIMATED RESIDUAL VARIANCES
              I47           I49           I50           I51           I52
              ________      ________      ________      ________      ________
      1         0.964         0.681         0.694         0.681         0.718


           ESTIMATED RESIDUAL VARIANCES
              I53           I54           I55           I56           I57
              ________      ________      ________      ________      ________
      1         0.791         0.667         0.804         0.930         0.922


           ESTIMATED RESIDUAL VARIANCES
              I59           I60           I64           I66           I2R
              ________      ________      ________      ________      ________
      1         0.810         0.792         0.953         0.899         0.942


           ESTIMATED RESIDUAL VARIANCES
              I3R           I5R           I8R           I9R           I10R
              ________      ________      ________      ________      ________
      1         0.854         0.812         0.797         0.967         0.991


           ESTIMATED RESIDUAL VARIANCES
              I14R          I16R          I18R          I19R          I20R
              ________      ________      ________      ________      ________
      1         0.905         0.816         0.679         0.921         0.785


           ESTIMATED RESIDUAL VARIANCES
              I22R          I25R          I26R          I27R          I30R
              ________      ________      ________      ________      ________
      1         0.658         0.868         0.898         0.976         0.620


           ESTIMATED RESIDUAL VARIANCES
              I31R          I37R          I38R          I40R          I41R
              ________      ________      ________      ________      ________
      1         0.889         0.816         0.915         0.699         0.651


           ESTIMATED RESIDUAL VARIANCES
              I48R          I58R          I61R          I62R          I63R
              ________      ________      ________      ________      ________
      1         0.838         0.794         0.881         0.901         0.860


           ESTIMATED RESIDUAL VARIANCES
              I65R
              ________
      1         0.810


           S.E. GEOMIN ROTATED LOADINGS
                  1
              ________
 I1             0.028
 I4             0.030
 I6             0.028
 I7             0.032
 I11            0.029
 I12            0.029
 I13            0.024
 I15            0.026
 I17            0.027
 I21            0.026
 I23            0.027
 I24            0.029
 I28            0.027
 I29            0.033
 I32            0.025
 I33            0.028
 I34            0.037
 I35            0.031
 I36            0.028
 I39            0.035
 I42            0.033
 I43            0.030
 I44            0.036
 I45            0.023
 I46            0.036
 I47            0.034
 I49            0.022
 I50            0.021
 I51            0.021
 I52            0.025
 I53            0.026
 I54            0.027
 I55            0.030
 I56            0.036
 I57            0.029
 I59            0.028
 I60            0.029
 I64            0.034
 I66            0.032
 I2R            0.032
 I3R            0.031
 I5R            0.028
 I8R            0.029
 I9R            0.035
 I10R           0.031
 I14R           0.030
 I16R           0.028
 I18R           0.023
 I19R           0.031
 I20R           0.028
 I22R           0.021
 I25R           0.030
 I26R           0.030
 I27R           0.032
 I30R           0.023
 I31R           0.031
 I37R           0.028
 I38R           0.032
 I40R           0.025
 I41R           0.023
 I48R           0.031
 I58R           0.026
 I61R           0.030
 I62R           0.029
 I63R           0.029
 I65R           0.029


           S.E. GEOMIN FACTOR CORRELATIONS
                  1
              ________
      1         0.000


           S.E. ESTIMATED RESIDUAL VARIANCES
              I1            I4            I6            I7            I11
              ________      ________      ________      ________      ________
      1         0.025         0.017         0.021         0.022         0.020


           S.E. ESTIMATED RESIDUAL VARIANCES
              I12           I13           I15           I17           I21
              ________      ________      ________      ________      ________
      1         0.018         0.024         0.024         0.023         0.025


           S.E. ESTIMATED RESIDUAL VARIANCES
              I23           I24           I28           I29           I32
              ________      ________      ________      ________      ________
      1         0.026         0.024         0.024         0.011         0.023


           S.E. ESTIMATED RESIDUAL VARIANCES
              I33           I34           I35           I36           I39
              ________      ________      ________      ________      ________
      1         0.024         0.014         0.022         0.027         0.011


           S.E. ESTIMATED RESIDUAL VARIANCES
              I42           I43           I44           I45           I46
              ________      ________      ________      ________      ________
      1         0.010         0.019         0.013         0.027         0.010


           S.E. ESTIMATED RESIDUAL VARIANCES
              I47           I49           I50           I51           I52
              ________      ________      ________      ________      ________
      1         0.013         0.025         0.024         0.024         0.027


           S.E. ESTIMATED RESIDUAL VARIANCES
              I53           I54           I55           I56           I57
              ________      ________      ________      ________      ________
      1         0.024         0.031         0.027         0.019         0.016


           S.E. ESTIMATED RESIDUAL VARIANCES
              I59           I60           I64           I66           I2R
              ________      ________      ________      ________      ________
      1         0.024         0.026         0.015         0.020         0.016


           S.E. ESTIMATED RESIDUAL VARIANCES
              I3R           I5R           I8R           I9R           I10R
              ________      ________      ________      ________      ________
      1         0.024         0.024         0.026         0.012         0.006


           S.E. ESTIMATED RESIDUAL VARIANCES
              I14R          I16R          I18R          I19R          I20R
              ________      ________      ________      ________      ________
      1         0.018         0.024         0.026         0.018         0.026


           S.E. ESTIMATED RESIDUAL VARIANCES
              I22R          I25R          I26R          I27R          I30R
              ________      ________      ________      ________      ________
      1         0.025         0.022         0.019         0.010         0.028


           S.E. ESTIMATED RESIDUAL VARIANCES
              I31R          I37R          I38R          I40R          I41R
              ________      ________      ________      ________      ________
      1         0.021         0.024         0.019         0.028         0.027


           S.E. ESTIMATED RESIDUAL VARIANCES
              I48R          I58R          I61R          I62R          I63R
              ________      ________      ________      ________      ________
      1         0.025         0.024         0.020         0.018         0.021


           S.E. ESTIMATED RESIDUAL VARIANCES
              I65R
              ________
      1         0.026


           Est./S.E. GEOMIN ROTATED LOADINGS
                  1
              ________
 I1            16.698
 I4             9.141
 I6            13.008
 I7            10.744
 I11           12.209
 I12          -10.522
 I13           19.765
 I15           17.073
 I17           15.120
 I21           17.895
 I23           17.427
 I24           14.764
 I28           16.782
 I29           -5.267
 I32           17.602
 I33           15.583
 I34            5.239
 I35           11.375
 I36           17.040
 I39           -4.306
 I42            4.660
 I43           10.227
 I44           -5.194
 I45           26.159
 I46           -3.777
 I47            5.615
 I49           25.361
 I50           25.751
 I51           26.548
 I52           20.834
 I53           17.530
 I54           21.651
 I55           14.543
 I56           -7.341
 I57            9.606
 I59           15.659
 I60           15.901
 I64            6.390
 I66            9.930
 I2R            7.420
 I3R           12.226
 I5R           15.574
 I8R           15.615
 I9R            5.217
 I10R           3.036
 I14R          10.244
 I16R          15.493
 I18R          24.854
 I19R           8.934
 I20R          16.802
 I22R          27.243
 I25R          12.288
 I26R          10.799
 I27R           4.775
 I30R          27.118
 I31R          10.616
 I37R          15.145
 I38R           8.998
 I40R          21.741
 I41R          25.403
 I48R          13.029
 I58R          17.542
 I61R          11.666
 I62R          10.860
 I63R          13.064
 I65R          14.800


           Est./S.E. GEOMIN FACTOR CORRELATIONS
                  1
              ________
      1         0.000


           Est./S.E. ESTIMATED RESIDUAL VARIANCES
              I1            I4            I6            I7            I11
              ________      ________      ________      ________      ________
      1        31.065        54.680        42.224        40.099        42.994


           Est./S.E. ESTIMATED RESIDUAL VARIANCES
              I12           I13           I15           I17           I21
              ________      ________      ________      ________      ________
      1        50.784        32.664        33.328        36.845        31.596


           Est./S.E. ESTIMATED RESIDUAL VARIANCES
              I23           I24           I28           I29           I32
              ________      ________      ________      ________      ________
      1        30.161        33.936        33.755        86.704        35.225


           Est./S.E. ESTIMATED RESIDUAL VARIANCES
              I33           I34           I35           I36           I39
              ________      ________      ________      ________      ________
      1        33.772        68.932        39.874        28.550        92.817


           Est./S.E. ESTIMATED RESIDUAL VARIANCES
              I42           I43           I44           I45           I46
              ________      ________      ________      ________      ________
      1        93.947        47.622        73.130        23.681        99.088


           Est./S.E. ESTIMATED RESIDUAL VARIANCES
              I47           I49           I50           I51           I52
              ________      ________      ________      ________      ________
      1        75.493        27.123        29.250        28.393        26.551


           Est./S.E. ESTIMATED RESIDUAL VARIANCES
              I53           I54           I55           I56           I57
              ________      ________      ________      ________      ________
      1        33.233        21.698        29.769        48.987        56.593


           Est./S.E. ESTIMATED RESIDUAL VARIANCES
              I59           I60           I64           I66           I2R
              ________      ________      ________      ________      ________
      1        33.458        30.356        65.457        44.193        60.344


           Est./S.E. ESTIMATED RESIDUAL VARIANCES
              I3R           I5R           I8R           I9R           I10R
              ________      ________      ________      ________      ________
      1        35.710        33.679        30.699        77.645       167.945


           Est./S.E. ESTIMATED RESIDUAL VARIANCES
              I14R          I16R          I18R          I19R          I20R
              ________      ________      ________      ________      ________
      1        49.058        34.292        26.288        52.328        30.607


           Est./S.E. ESTIMATED RESIDUAL VARIANCES
              I22R          I25R          I26R          I27R          I30R
              ________      ________      ________      ________      ________
      1        26.166        40.300        47.742        98.281        22.082


           Est./S.E. ESTIMATED RESIDUAL VARIANCES
              I31R          I37R          I38R          I40R          I41R
              ________      ________      ________      ________      ________
      1        42.390        33.690        48.463        25.298        23.666


           Est./S.E. ESTIMATED RESIDUAL VARIANCES
              I48R          I58R          I61R          I62R          I63R
              ________      ________      ________      ________      ________
      1        33.668        33.708        43.135        49.313        40.232


           Est./S.E. ESTIMATED RESIDUAL VARIANCES
              I65R
              ________
      1        31.531


EXPLORATORY FACTOR ANALYSIS WITH 2 FACTOR(S):


MODEL FIT INFORMATION

Number of Free Parameters                      131

Chi-Square Test of Model Fit

          Value                           9485.595*
          Degrees of Freedom                  2014
          P-Value                           0.0000

*   The chi-square value for MLM, MLMV, MLR, ULSMV, WLSM and WLSMV cannot be used
    for chi-square difference testing in the regular way.  MLM, MLR and WLSM
    chi-square difference testing is described on the Mplus website.  MLMV, WLSMV,
    and ULSMV difference testing is done using the DIFFTEST option.

RMSEA (Root Mean Square Error Of Approximation)

          Estimate                           0.067
          90 Percent C.I.                    0.065  0.068
          Probability RMSEA <= .05           0.000

CFI/TLI

          CFI                                0.674
          TLI                                0.653

Chi-Square Test of Model Fit for the Baseline Model

          Value                          25069.848
          Degrees of Freedom                  2145
          P-Value                           0.0000

SRMR (Standardized Root Mean Square Residual)

          Value                              0.086


MINIMUM ROTATION FUNCTION VALUE       4.78645


           GEOMIN ROTATED LOADINGS (* significant at 5% level)
                  1             2
              ________      ________
 I1             0.448*        0.127*
 I4             0.250*        0.102*
 I6             0.351*        0.114*
 I7             0.091*        0.351*
 I11            0.025         0.414*
 I12           -0.562*        0.182*
 I13            0.135*        0.455*
 I15            0.013         0.531*
 I17            0.035         0.491*
 I21            0.408*        0.186*
 I23            0.415*        0.186*
 I24            0.372*        0.167*
 I28            0.140*        0.414*
 I29           -0.600*        0.415*
 I32           -0.004         0.542*
 I33            0.142*        0.405*
 I34           -0.298*        0.521*
 I35            0.279*        0.175*
 I36            0.279*        0.334*
 I39           -0.699*        0.656*
 I42           -0.332*        0.504*
 I43            0.000         0.390*
 I44           -0.786*        0.684*
 I45            0.283*        0.464*
 I46           -0.552*        0.415*
 I47            0.241*       -0.003
 I49            0.120*        0.565*
 I50            0.030         0.602*
 I51            0.002         0.635*
 I52           -0.007         0.620*
 I53           -0.001         0.540*
 I54            0.570*        0.150*
 I55            0.360*        0.197*
 I56           -0.650*        0.336*
 I57            0.036         0.308*
 I59           -0.011         0.542*
 I60            0.185*        0.393*
 I64           -0.147*        0.388*
 I66           -0.186*        0.552*
 I2R            0.410*       -0.113*
 I3R            0.430*        0.056
 I5R            0.463*        0.080
 I8R            0.327*        0.245*
 I9R            0.278*       -0.053
 I10R           0.274*       -0.161*
 I14R           0.482*       -0.096
 I16R           0.261*        0.290*
 I18R           0.620*        0.085
 I19R           0.317*        0.038
 I20R           0.546*        0.040
 I22R           0.623*        0.104
 I25R           0.191*        0.270*
 I26R           0.086*        0.309*
 I27R           0.102*        0.095*
 I30R           0.316*        0.462*
 I31R           0.397*        0.027
 I37R           0.213*        0.335*
 I38R           0.186*        0.186*
 I40R           0.216*        0.473*
 I41R           0.193*        0.535*
 I48R           0.115*        0.388*
 I58R           0.499*        0.077
 I61R           0.294*        0.149*
 I62R           0.130*        0.267*
 I63R           0.458*        0.019
 I65R           0.485*        0.053


           GEOMIN FACTOR CORRELATIONS (* significant at 5% level)
                  1             2
              ________      ________
      1         1.000
      2         0.276*        1.000


           ESTIMATED RESIDUAL VARIANCES
              I1            I4            I6            I7            I11
              ________      ________      ________      ________      ________
      1         0.752         0.913         0.842         0.851         0.822


           ESTIMATED RESIDUAL VARIANCES
              I12           I13           I15           I17           I21
              ________      ________      ________      ________      ________
      1         0.708         0.741         0.714         0.748         0.757


           ESTIMATED RESIDUAL VARIANCES
              I23           I24           I28           I29           I32
              ________      ________      ________      ________      ________
      1         0.751         0.799         0.776         0.605         0.708


           ESTIMATED RESIDUAL VARIANCES
              I33           I34           I35           I36           I39
              ________      ________      ________      ________      ________
      1         0.784         0.725         0.865         0.759         0.334


           ESTIMATED RESIDUAL VARIANCES
              I42           I43           I44           I45           I46
              ________      ________      ________      ________      ________
      1         0.728         0.848         0.211         0.633         0.649


           ESTIMATED RESIDUAL VARIANCES
              I47           I49           I50           I51           I52
              ________      ________      ________      ________      ________
      1         0.942         0.629         0.627         0.596         0.618


           ESTIMATED RESIDUAL VARIANCES
              I53           I54           I55           I56           I57
              ________      ________      ________      ________      ________
      1         0.709         0.606         0.792         0.585         0.898


           ESTIMATED RESIDUAL VARIANCES
              I59           I60           I64           I66           I2R
              ________      ________      ________      ________      ________
      1         0.709         0.771         0.859         0.717         0.845


           ESTIMATED RESIDUAL VARIANCES
              I3R           I5R           I8R           I9R           I10R
              ________      ________      ________      ________      ________
      1         0.799         0.759         0.788         0.928         0.923


           ESTIMATED RESIDUAL VARIANCES
              I14R          I16R          I18R          I19R          I20R
              ________      ________      ________      ________      ________
      1         0.784         0.806         0.580         0.891         0.688


           ESTIMATED RESIDUAL VARIANCES
              I22R          I25R          I26R          I27R          I30R
              ________      ________      ________      ________      ________
      1         0.565         0.862         0.883         0.975         0.606


           ESTIMATED RESIDUAL VARIANCES
              I31R          I37R          I38R          I40R          I41R
              ________      ________      ________      ________      ________
      1         0.835         0.804         0.911         0.674         0.619


           ESTIMATED RESIDUAL VARIANCES
              I48R          I58R          I61R          I62R          I63R
              ________      ________      ________      ________      ________
      1         0.811         0.724         0.867         0.893         0.785


           ESTIMATED RESIDUAL VARIANCES
              I65R
              ________
      1         0.748


           S.E. GEOMIN ROTATED LOADINGS
                  1             2
              ________      ________
 I1             0.038         0.063
 I4             0.036         0.046
 I6             0.033         0.052
 I7             0.043         0.039
 I11            0.041         0.033
 I12            0.027         0.066
 I13            0.034         0.035
 I15            0.032         0.027
 I17            0.038         0.030
 I21            0.032         0.057
 I23            0.034         0.058
 I24            0.038         0.052
 I28            0.040         0.037
 I29            0.025         0.068
 I32            0.029         0.026
 I33            0.035         0.036
 I34            0.037         0.041
 I35            0.036         0.045
 I36            0.041         0.048
 I39            0.027         0.076
 I42            0.033         0.042
 I43            0.032         0.029
 I44            0.025         0.086
 I45            0.041         0.046
 I46            0.027         0.064
 I47            0.034         0.036
 I49            0.036         0.030
 I50            0.031         0.025
 I51            0.024         0.021
 I52            0.024         0.023
 I53            0.024         0.025
 I54            0.034         0.072
 I55            0.036         0.053
 I56            0.026         0.079
 I57            0.035         0.033
 I59            0.036         0.028
 I60            0.041         0.043
 I64            0.037         0.035
 I66            0.039         0.035
 I2R            0.033         0.054
 I3R            0.038         0.060
 I5R            0.036         0.062
 I8R            0.035         0.049
 I9R            0.033         0.044
 I10R           0.032         0.042
 I14R           0.029         0.059
 I16R           0.040         0.049
 I18R           0.034         0.075
 I19R           0.036         0.050
 I20R           0.034         0.069
 I22R           0.034         0.077
 I25R           0.037         0.041
 I26R           0.037         0.034
 I27R           0.036         0.035
 I30R           0.040         0.048
 I31R           0.032         0.052
 I37R           0.039         0.041
 I38R           0.042         0.043
 I40R           0.043         0.042
 I41R           0.042         0.037
 I48R           0.041         0.037
 I58R           0.034         0.065
 I61R           0.035         0.048
 I62R           0.036         0.036
 I63R           0.035         0.063
 I65R           0.031         0.064


           S.E. GEOMIN FACTOR CORRELATIONS
                  1             2
              ________      ________
      1         0.000
      2         0.063         0.000


           S.E. ESTIMATED RESIDUAL VARIANCES
              I1            I4            I6            I7            I11
              ________      ________      ________      ________      ________
      1         0.028         0.018         0.022         0.024         0.024


           S.E. ESTIMATED RESIDUAL VARIANCES
              I12           I13           I15           I17           I21
              ________      ________      ________      ________      ________
      1         0.028         0.026         0.027         0.027         0.025


           S.E. ESTIMATED RESIDUAL VARIANCES
              I23           I24           I28           I29           I32
              ________      ________      ________      ________      ________
      1         0.027         0.026         0.025         0.027         0.027


           S.E. ESTIMATED RESIDUAL VARIANCES
              I33           I34           I35           I36           I39
              ________      ________      ________      ________      ________
      1         0.025         0.032         0.023         0.028         0.024


           S.E. ESTIMATED RESIDUAL VARIANCES
              I42           I43           I44           I45           I46
              ________      ________      ________      ________      ________
      1         0.029         0.022         0.021         0.028         0.026


           S.E. ESTIMATED RESIDUAL VARIANCES
              I47           I49           I50           I51           I52
              ________      ________      ________      ________      ________
      1         0.016         0.025         0.025         0.025         0.028


           S.E. ESTIMATED RESIDUAL VARIANCES
              I53           I54           I55           I56           I57
              ________      ________      ________      ________      ________
      1         0.026         0.031         0.028         0.031         0.019


           S.E. ESTIMATED RESIDUAL VARIANCES
              I59           I60           I64           I66           I2R
              ________      ________      ________      ________      ________
      1         0.028         0.028         0.024         0.032         0.025


           S.E. ESTIMATED RESIDUAL VARIANCES
              I3R           I5R           I8R           I9R           I10R
              ________      ________      ________      ________      ________
      1         0.028         0.027         0.027         0.018         0.017


           S.E. ESTIMATED RESIDUAL VARIANCES
              I14R          I16R          I18R          I19R          I20R
              ________      ________      ________      ________      ________
      1         0.025         0.025         0.027         0.021         0.029


           S.E. ESTIMATED RESIDUAL VARIANCES
              I22R          I25R          I26R          I27R          I30R
              ________      ________      ________      ________      ________
      1         0.026         0.022         0.020         0.010         0.029


           S.E. ESTIMATED RESIDUAL VARIANCES
              I31R          I37R          I38R          I40R          I41R
              ________      ________      ________      ________      ________
      1         0.023         0.025         0.020         0.028         0.027


           S.E. ESTIMATED RESIDUAL VARIANCES
              I48R          I58R          I61R          I62R          I63R
              ________      ________      ________      ________      ________
      1         0.027         0.026         0.022         0.019         0.026


           S.E. ESTIMATED RESIDUAL VARIANCES
              I65R
              ________
      1         0.028


           Est./S.E. GEOMIN ROTATED LOADINGS
                  1             2
              ________      ________
 I1            11.832         2.026
 I4             7.012         2.222
 I6            10.680         2.180
 I7             2.145         9.092
 I11            0.600        12.443
 I12          -20.861         2.774
 I13            3.954        13.140
 I15            0.399        19.473
 I17            0.920        16.212
 I21           12.775         3.294
 I23           12.272         3.209
 I24            9.789         3.186
 I28            3.490        11.143
 I29          -24.339         6.148
 I32           -0.145        20.787
 I33            4.029        11.336
 I34           -8.003        12.630
 I35            7.754         3.845
 I36            6.853         6.957
 I39          -25.867         8.623
 I42           -9.900        12.024
 I43            0.003        13.523
 I44          -31.905         7.979
 I45            6.974        10.183
 I46          -20.569         6.464
 I47            7.097        -0.096
 I49            3.327        19.095
 I50            0.947        24.558
 I51            0.105        30.266
 I52           -0.305        26.416
 I53           -0.025        21.353
 I54           17.002         2.089
 I55           10.120         3.701
 I56          -24.915         4.282
 I57            1.047         9.404
 I59           -0.300        19.341
 I60            4.490         9.110
 I64           -3.999        11.149
 I66           -4.829        15.875
 I2R           12.246        -2.112
 I3R           11.233         0.928
 I5R           12.881         1.276
 I8R            9.356         4.964
 I9R            8.403        -1.209
 I10R           8.597        -3.818
 I14R          16.698        -1.637
 I16R           6.477         5.866
 I18R          18.412         1.133
 I19R           8.760         0.764
 I20R          15.853         0.584
 I22R          18.320         1.354
 I25R           5.083         6.643
 I26R           2.341         9.109
 I27R           2.847         2.673
 I30R           7.938         9.564
 I31R          12.478         0.523
 I37R           5.480         8.123
 I38R           4.390         4.335
 I40R           4.996        11.271
 I41R           4.625        14.417
 I48R           2.824        10.640
 I58R          14.474         1.193
 I61R           8.316         3.120
 I62R           3.630         7.328
 I63R          13.181         0.296
 I65R          15.528         0.826


           Est./S.E. GEOMIN FACTOR CORRELATIONS
                  1             2
              ________      ________
      1         0.000
      2         4.355         0.000


           Est./S.E. ESTIMATED RESIDUAL VARIANCES
              I1            I4            I6            I7            I11
              ________      ________      ________      ________      ________
      1        27.035        50.135        38.132        34.738        34.057


           Est./S.E. ESTIMATED RESIDUAL VARIANCES
              I12           I13           I15           I17           I21
              ________      ________      ________      ________      ________
      1        25.427        28.621        26.478        28.077        29.763


           Est./S.E. ESTIMATED RESIDUAL VARIANCES
              I23           I24           I28           I29           I32
              ________      ________      ________      ________      ________
      1        28.207        30.856        31.443        22.570        26.618


           Est./S.E. ESTIMATED RESIDUAL VARIANCES
              I33           I34           I35           I36           I39
              ________      ________      ________      ________      ________
      1        30.907        22.717        37.734        27.479        14.028


           Est./S.E. ESTIMATED RESIDUAL VARIANCES
              I42           I43           I44           I45           I46
              ________      ________      ________      ________      ________
      1        24.899        38.886         9.918        22.806        24.621


           Est./S.E. ESTIMATED RESIDUAL VARIANCES
              I47           I49           I50           I51           I52
              ________      ________      ________      ________      ________
      1        57.240        25.089        24.771        23.809        21.981


           Est./S.E. ESTIMATED RESIDUAL VARIANCES
              I53           I54           I55           I56           I57
              ________      ________      ________      ________      ________
      1        26.806        19.304        28.530        18.615        47.368


           Est./S.E. ESTIMATED RESIDUAL VARIANCES
              I59           I60           I64           I66           I2R
              ________      ________      ________      ________      ________
      1        25.283        28.024        36.497        22.717        33.542


           Est./S.E. ESTIMATED RESIDUAL VARIANCES
              I3R           I5R           I8R           I9R           I10R
              ________      ________      ________      ________      ________
      1        29.013        28.244        29.498        53.036        54.242


           Est./S.E. ESTIMATED RESIDUAL VARIANCES
              I14R          I16R          I18R          I19R          I20R
              ________      ________      ________      ________      ________
      1        31.340        32.815        21.134        42.777        23.971


           Est./S.E. ESTIMATED RESIDUAL VARIANCES
              I22R          I25R          I26R          I27R          I30R
              ________      ________      ________      ________      ________
      1        21.802        38.710        43.277        94.604        20.978


           Est./S.E. ESTIMATED RESIDUAL VARIANCES
              I31R          I37R          I38R          I40R          I41R
              ________      ________      ________      ________      ________
      1        35.945        32.189        46.685        24.008        22.760


           Est./S.E. ESTIMATED RESIDUAL VARIANCES
              I48R          I58R          I61R          I62R          I63R
              ________      ________      ________      ________      ________
      1        30.575        27.342        40.126        46.658        30.613


           Est./S.E. ESTIMATED RESIDUAL VARIANCES
              I65R
              ________
      1        26.888


           FACTOR STRUCTURE
                  1             2
              ________      ________
 I1             0.483         0.250
 I4             0.278         0.171
 I6             0.382         0.210
 I7             0.188         0.376
 I11            0.139         0.421
 I12           -0.511         0.027
 I13            0.261         0.492
 I15            0.159         0.534
 I17            0.170         0.500
 I21            0.459         0.299
 I23            0.466         0.301
 I24            0.418         0.270
 I28            0.255         0.453
 I29           -0.485         0.250
 I32            0.145         0.541
 I33            0.254         0.444
 I34           -0.154         0.439
 I35            0.327         0.252
 I36            0.371         0.411
 I39           -0.518         0.463
 I42           -0.192         0.413
 I43            0.108         0.390
 I44           -0.597         0.467
 I45            0.411         0.542
 I46           -0.438         0.262
 I47            0.240         0.063
 I49            0.276         0.598
 I50            0.196         0.610
 I51            0.178         0.636
 I52            0.164         0.618
 I53            0.148         0.540
 I54            0.611         0.307
 I55            0.415         0.297
 I56           -0.557         0.157
 I57            0.121         0.318
 I59            0.139         0.539
 I60            0.294         0.444
 I64           -0.039         0.348
 I66           -0.034         0.501
 I2R            0.379         0.000
 I3R            0.445         0.174
 I5R            0.485         0.207
 I8R            0.395         0.335
 I9R            0.263         0.024
 I10R           0.229        -0.086
 I14R           0.456         0.037
 I16R           0.341         0.362
 I18R           0.643         0.256
 I19R           0.328         0.126
 I20R           0.558         0.191
 I22R           0.652         0.276
 I25R           0.265         0.323
 I26R           0.172         0.332
 I27R           0.128         0.123
 I30R           0.444         0.549
 I31R           0.405         0.137
 I37R           0.305         0.393
 I38R           0.238         0.238
 I40R           0.347         0.532
 I41R           0.341         0.588
 I48R           0.222         0.420
 I58R           0.520         0.215
 I61R           0.335         0.230
 I62R           0.204         0.303
 I63R           0.463         0.145
 I65R           0.499         0.187


EXPLORATORY FACTOR ANALYSIS WITH 3 FACTOR(S):


MODEL FIT INFORMATION

Number of Free Parameters                      195

Chi-Square Test of Model Fit

          Value                           7478.435*
          Degrees of Freedom                  1950
          P-Value                           0.0000

*   The chi-square value for MLM, MLMV, MLR, ULSMV, WLSM and WLSMV cannot be used
    for chi-square difference testing in the regular way.  MLM, MLR and WLSM
    chi-square difference testing is described on the Mplus website.  MLMV, WLSMV,
    and ULSMV difference testing is done using the DIFFTEST option.

RMSEA (Root Mean Square Error Of Approximation)

          Estimate                           0.058
          90 Percent C.I.                    0.057  0.060
          Probability RMSEA <= .05           0.000

CFI/TLI

          CFI                                0.759
          TLI                                0.735

Chi-Square Test of Model Fit for the Baseline Model

          Value                          25069.848
          Degrees of Freedom                  2145
          P-Value                           0.0000

SRMR (Standardized Root Mean Square Residual)

          Value                              0.072


MINIMUM ROTATION FUNCTION VALUE       2.29775


           GEOMIN ROTATED LOADINGS (* significant at 5% level)
                  1             2             3
              ________      ________      ________
 I1            -0.215*        0.047         0.439*
 I4            -0.144*        0.105*        0.200*
 I6            -0.187*        0.079*        0.317*
 I7             0.196*        0.024         0.450*
 I11            0.197*        0.205*        0.291*
 I12            0.539*       -0.098*       -0.116
 I13           -0.022         0.512*        0.084
 I15            0.130*        0.492*        0.110
 I17            0.197*        0.266*        0.320*
 I21           -0.267*        0.261*        0.256*
 I23           -0.182*        0.107*        0.424*
 I24           -0.172*        0.108*        0.370*
 I28            0.053         0.329*        0.250*
 I29            0.672*       -0.028         0.051
 I32            0.164*        0.460*        0.145
 I33            0.108*        0.204*        0.372*
 I34            0.459*        0.219*        0.155
 I35            0.008        -0.096*        0.510*
 I36           -0.008         0.155*        0.445*
 I39            0.838*       -0.012         0.233*
 I42            0.445*        0.273*        0.054
 I43            0.180*        0.215*        0.234*
 I44            0.903*        0.010         0.174
 I45           -0.077         0.460*        0.275*
 I46            0.606*        0.050         0.003
 I47           -0.310*        0.278*       -0.117*
 I49           -0.008         0.628*        0.070
 I50           -0.109         0.826*       -0.254*
 I51           -0.083         0.861*       -0.285*
 I52            0.031         0.747*       -0.120
 I53            0.050         0.631*       -0.064
 I54           -0.496*        0.547*        0.017
 I55           -0.284*        0.455*        0.010
 I56            0.670*       -0.074*       -0.023
 I57            0.028         0.328*        0.038
 I59            0.226*        0.367*        0.245*
 I60            0.091         0.178*        0.422*
 I64            0.190*        0.375*       -0.060
 I66            0.268*        0.524*       -0.054
 I2R           -0.343*       -0.022         0.202*
 I3R           -0.108        -0.208*        0.597*
 I5R           -0.238*       -0.001         0.443*
 I8R           -0.152*        0.240*        0.289*
 I9R           -0.314*        0.175*       -0.035
 I10R          -0.292*       -0.017         0.038
 I14R          -0.393*        0.004         0.251*
 I16R           0.055         0.010         0.531*
 I18R          -0.329*       -0.007         0.573*
 I19R          -0.175*       -0.004         0.290*
 I20R          -0.216*       -0.183*        0.637*
 I22R          -0.321*       -0.003         0.595*
 I25R           0.006         0.156*        0.305*
 I26R           0.027         0.277*        0.136*
 I27R          -0.017         0.043         0.145*
 I30R          -0.057         0.386*        0.382*
 I31R          -0.242*       -0.003         0.338*
 I37R           0.063         0.110*        0.446*
 I38R          -0.011         0.055         0.302*
 I40R           0.085         0.263*        0.447*
 I41R           0.059         0.420*        0.336*
 I48R           0.151*        0.148*        0.397*
 I58R          -0.137        -0.210*        0.677*
 I61R          -0.114*        0.064         0.335*
 I62R           0.043         0.143*        0.266*
 I63R          -0.217*       -0.119*        0.496*
 I65R          -0.428*        0.375*        0.024


           GEOMIN FACTOR CORRELATIONS (* significant at 5% level)
                  1             2             3
              ________      ________      ________
      1         1.000
      2         0.026         1.000
      3        -0.064         0.356*        1.000


           ESTIMATED RESIDUAL VARIANCES
              I1            I4            I6            I7            I11
              ________      ________      ________      ________      ________
      1         0.732         0.911         0.834         0.761         0.798


           ESTIMATED RESIDUAL VARIANCES
              I12           I13           I15           I17           I21
              ________      ________      ________      ________      ________
      1         0.673         0.700         0.688         0.733         0.742


           ESTIMATED RESIDUAL VARIANCES
              I23           I24           I28           I29           I32
              ________      ________      ________      ________      ________
      1         0.735         0.786         0.769         0.552         0.691


           ESTIMATED RESIDUAL VARIANCES
              I33           I34           I35           I36           I39
              ________      ________      ________      ________      ________
      1         0.758         0.697         0.766         0.728         0.271


           ESTIMATED RESIDUAL VARIANCES
              I42           I43           I44           I45           I46
              ________      ________      ________      ________      ________
      1         0.711         0.834         0.172         0.616         0.629


           ESTIMATED RESIDUAL VARIANCES
              I47           I49           I50           I51           I52
              ________      ________      ________      ________      ________
      1         0.845         0.569         0.399         0.352         0.489


           ESTIMATED RESIDUAL VARIANCES
              I53           I54           I55           I56           I57
              ________      ________      ________      ________      ________
      1         0.622         0.461         0.716         0.545         0.881


           ESTIMATED RESIDUAL VARIANCES
              I59           I60           I64           I66           I2R
              ________      ________      ________      ________      ________
      1         0.693         0.732         0.830         0.662         0.835


           ESTIMATED RESIDUAL VARIANCES
              I3R           I5R           I8R           I9R           I10R
              ________      ________      ________      ________      ________
      1         0.668         0.734         0.783         0.878         0.912


           ESTIMATED RESIDUAL VARIANCES
              I14R          I16R          I18R          I19R          I20R
              ________      ________      ________      ________      ________
      1         0.769         0.715         0.542         0.879         0.578


           ESTIMATED RESIDUAL VARIANCES
              I22R          I25R          I26R          I27R          I30R
              ________      ________      ________      ________      ________
      1         0.520         0.849         0.877         0.972         0.595


           ESTIMATED RESIDUAL VARIANCES
              I31R          I37R          I38R          I40R          I41R
              ________      ________      ________      ________      ________
      1         0.818         0.753         0.894         0.644         0.607


           ESTIMATED RESIDUAL VARIANCES
              I48R          I58R          I61R          I62R          I63R
              ________      ________      ________      ________      ________
      1         0.762         0.566         0.851         0.881         0.720


           ESTIMATED RESIDUAL VARIANCES
              I65R
              ________
      1         0.676


           S.E. GEOMIN ROTATED LOADINGS
                  1             2             3
              ________      ________      ________
 I1             0.062         0.035         0.037
 I4             0.041         0.034         0.036
 I6             0.046         0.037         0.038
 I7             0.061         0.041         0.042
 I11            0.046         0.042         0.058
 I12            0.028         0.032         0.059
 I13            0.031         0.036         0.069
 I15            0.037         0.041         0.082
 I17            0.045         0.039         0.062
 I21            0.040         0.035         0.037
 I23            0.055         0.036         0.036
 I24            0.048         0.037         0.035
 I28            0.041         0.037         0.055
 I29            0.022         0.028         0.072
 I32            0.036         0.040         0.079
 I33            0.050         0.038         0.048
 I34            0.035         0.044         0.083
 I35            0.055         0.036         0.032
 I36            0.043         0.041         0.036
 I39            0.025         0.015         0.088
 I42            0.032         0.040         0.085
 I43            0.037         0.038         0.055
 I44            0.018         0.016         0.097
 I45            0.041         0.039         0.058
 I46            0.023         0.029         0.060
 I47            0.038         0.037         0.046
 I49            0.025         0.037         0.080
 I50            0.060         0.036         0.092
 I51            0.064         0.035         0.097
 I52            0.048         0.038         0.100
 I53            0.043         0.037         0.088
 I54            0.038         0.037         0.018
 I55            0.039         0.036         0.028
 I56            0.025         0.035         0.063
 I57            0.034         0.039         0.055
 I59            0.037         0.041         0.076
 I60            0.058         0.041         0.045
 I64            0.044         0.039         0.070
 I66            0.046         0.040         0.098
 I2R            0.042         0.038         0.053
 I3R            0.082         0.040         0.048
 I5R            0.064         0.028         0.042
 I8R            0.043         0.038         0.037
 I9R            0.034         0.040         0.044
 I10R           0.033         0.037         0.053
 I14R           0.042         0.032         0.055
 I16R           0.067         0.036         0.031
 I18R           0.072         0.023         0.046
 I19R           0.048         0.036         0.041
 I20R           0.084         0.039         0.053
 I22R           0.075         0.022         0.045
 I25R           0.038         0.038         0.040
 I26R           0.035         0.037         0.053
 I27R           0.039         0.038         0.040
 I30R           0.047         0.039         0.050
 I31R           0.048         0.033         0.044
 I37R           0.054         0.039         0.041
 I38R           0.046         0.042         0.041
 I40R           0.056         0.043         0.054
 I41R           0.047         0.040         0.068
 I48R           0.054         0.039         0.048
 I58R           0.090         0.040         0.050
 I61R           0.050         0.037         0.035
 I62R           0.046         0.038         0.044
 I63R           0.070         0.038         0.049
 I65R           0.031         0.036         0.025


           S.E. GEOMIN FACTOR CORRELATIONS
                  1             2             3
              ________      ________      ________
      1         0.000
      2         0.060         0.000
      3         0.045         0.086         0.000


           S.E. ESTIMATED RESIDUAL VARIANCES
              I1            I4            I6            I7            I11
              ________      ________      ________      ________      ________
      1         0.029         0.019         0.023         0.031         0.026


           S.E. ESTIMATED RESIDUAL VARIANCES
              I12           I13           I15           I17           I21
              ________      ________      ________      ________      ________
      1         0.029         0.026         0.028         0.028         0.026


           S.E. ESTIMATED RESIDUAL VARIANCES
              I23           I24           I28           I29           I32
              ________      ________      ________      ________      ________
      1         0.027         0.027         0.025         0.028         0.028


           S.E. ESTIMATED RESIDUAL VARIANCES
              I33           I34           I35           I36           I39
              ________      ________      ________      ________      ________
      1         0.028         0.034         0.027         0.029         0.021


           S.E. ESTIMATED RESIDUAL VARIANCES
              I42           I43           I44           I45           I46
              ________      ________      ________      ________      ________
      1         0.031         0.023         0.019         0.028         0.028


           S.E. ESTIMATED RESIDUAL VARIANCES
              I47           I49           I50           I51           I52
              ________      ________      ________      ________      ________
      1         0.024         0.026         0.023         0.024         0.026


           S.E. ESTIMATED RESIDUAL VARIANCES
              I53           I54           I55           I56           I57
              ________      ________      ________      ________      ________
      1         0.028         0.032         0.030         0.032         0.021


           S.E. ESTIMATED RESIDUAL VARIANCES
              I59           I60           I64           I66           I2R
              ________      ________      ________      ________      ________
      1         0.029         0.029         0.026         0.034         0.026


           S.E. ESTIMATED RESIDUAL VARIANCES
              I3R           I5R           I8R           I9R           I10R
              ________      ________      ________      ________      ________
      1         0.033         0.027         0.027         0.024         0.019


           S.E. ESTIMATED RESIDUAL VARIANCES
              I14R          I16R          I18R          I19R          I20R
              ________      ________      ________      ________      ________
      1         0.026         0.028         0.028         0.022         0.029


           S.E. ESTIMATED RESIDUAL VARIANCES
              I22R          I25R          I26R          I27R          I30R
              ________      ________      ________      ________      ________
      1         0.026         0.024         0.021         0.011         0.029


           S.E. ESTIMATED RESIDUAL VARIANCES
              I31R          I37R          I38R          I40R          I41R
              ________      ________      ________      ________      ________
      1         0.024         0.029         0.022         0.029         0.028


           S.E. ESTIMATED RESIDUAL VARIANCES
              I48R          I58R          I61R          I62R          I63R
              ________      ________      ________      ________      ________
      1         0.030         0.031         0.023         0.021         0.027


           S.E. ESTIMATED RESIDUAL VARIANCES
              I65R
              ________
      1         0.028


           Est./S.E. GEOMIN ROTATED LOADINGS
                  1             2             3
              ________      ________      ________
 I1            -3.476         1.348        11.742
 I4            -3.520         3.037         5.613
 I6            -4.042         2.146         8.392
 I7             3.236         0.594        10.701
 I11            4.292         4.832         5.023
 I12           18.913        -3.026        -1.956
 I13           -0.699        14.055         1.227
 I15            3.511        12.104         1.340
 I17            4.392         6.804         5.165
 I21           -6.662         7.438         6.910
 I23           -3.339         2.997        11.905
 I24           -3.591         2.932        10.531
 I28            1.293         8.863         4.515
 I29           30.810        -1.006         0.704
 I32            4.561        11.436         1.837
 I33            2.184         5.379         7.807
 I34           13.194         4.962         1.866
 I35            0.140        -2.658        15.929
 I36           -0.180         3.792        12.220
 I39           33.228        -0.805         2.651
 I42           14.075         6.786         0.632
 I43            4.873         5.723         4.259
 I44           49.551         0.616         1.786
 I45           -1.897        11.894         4.720
 I46           25.796         1.692         0.054
 I47           -8.094         7.432        -2.542
 I49           -0.336        16.981         0.876
 I50           -1.809        23.180        -2.771
 I51           -1.295        24.673        -2.920
 I52            0.653        19.762        -1.206
 I53            1.150        17.044        -0.733
 I54          -12.971        14.628         0.977
 I55           -7.297        12.471         0.342
 I56           27.182        -2.108        -0.362
 I57            0.824         8.487         0.680
 I59            6.059         8.998         3.205
 I60            1.577         4.367         9.473
 I64            4.317         9.728        -0.856
 I66            5.835        12.974        -0.553
 I2R           -8.147        -0.570         3.842
 I3R           -1.323        -5.143        12.492
 I5R           -3.735        -0.021        10.534
 I8R           -3.500         6.255         7.721
 I9R           -9.207         4.431        -0.800
 I10R          -8.755        -0.451         0.717
 I14R          -9.436         0.132         4.549
 I16R           0.823         0.277        17.350
 I18R          -4.545        -0.313        12.389
 I19R          -3.678        -0.100         7.003
 I20R          -2.560        -4.698        12.005
 I22R          -4.288        -0.129        13.308
 I25R           0.144         4.118         7.625
 I26R           0.762         7.406         2.589
 I27R          -0.442         1.127         3.595
 I30R          -1.217         9.831         7.615
 I31R          -5.001        -0.082         7.591
 I37R           1.180         2.806        10.907
 I38R          -0.229         1.297         7.310
 I40R           1.534         6.109         8.215
 I41R           1.263        10.513         4.912
 I48R           2.785         3.781         8.301
 I58R          -1.518        -5.208        13.454
 I61R          -2.280         1.727         9.672
 I62R           0.941         3.783         5.984
 I63R          -3.084        -3.157        10.193
 I65R         -13.700        10.464         0.952


           Est./S.E. GEOMIN FACTOR CORRELATIONS
                  1             2             3
              ________      ________      ________
      1         0.000
      2         0.434         0.000
      3        -1.417         4.136         0.000


           Est./S.E. ESTIMATED RESIDUAL VARIANCES
              I1            I4            I6            I7            I11
              ________      ________      ________      ________      ________
      1        25.606        48.800        36.912        24.928        30.784


           Est./S.E. ESTIMATED RESIDUAL VARIANCES
              I12           I13           I15           I17           I21
              ________      ________      ________      ________      ________
      1        23.220        26.620        24.706        26.126        28.427


           Est./S.E. ESTIMATED RESIDUAL VARIANCES
              I23           I24           I28           I29           I32
              ________      ________      ________      ________      ________
      1        26.824        29.669        30.438        19.480        25.095


           Est./S.E. ESTIMATED RESIDUAL VARIANCES
              I33           I34           I35           I36           I39
              ________      ________      ________      ________      ________
      1        27.423        20.684        27.956        25.415        12.593


           Est./S.E. ESTIMATED RESIDUAL VARIANCES
              I42           I43           I44           I45           I46
              ________      ________      ________      ________      ________
      1        22.906        36.183         8.876        21.902        22.811


           Est./S.E. ESTIMATED RESIDUAL VARIANCES
              I47           I49           I50           I51           I52
              ________      ________      ________      ________      ________
      1        34.765        22.296        17.152        14.810        18.864


           Est./S.E. ESTIMATED RESIDUAL VARIANCES
              I53           I54           I55           I56           I57
              ________      ________      ________      ________      ________
      1        22.611        14.485        23.550        17.155        41.408


           Est./S.E. ESTIMATED RESIDUAL VARIANCES
              I59           I60           I64           I66           I2R
              ________      ________      ________      ________      ________
      1        23.668        25.095        32.376        19.298        31.673


           Est./S.E. ESTIMATED RESIDUAL VARIANCES
              I3R           I5R           I8R           I9R           I10R
              ________      ________      ________      ________      ________
      1        20.485        26.934        28.598        36.897        48.785


           Est./S.E. ESTIMATED RESIDUAL VARIANCES
              I14R          I16R          I18R          I19R          I20R
              ________      ________      ________      ________      ________
      1        29.531        25.151        19.684        39.774        19.865


           Est./S.E. ESTIMATED RESIDUAL VARIANCES
              I22R          I25R          I26R          I27R          I30R
              ________      ________      ________      ________      ________
      1        19.819        35.900        41.978        84.980        20.279


           Est./S.E. ESTIMATED RESIDUAL VARIANCES
              I31R          I37R          I38R          I40R          I41R
              ________      ________      ________      ________      ________
      1        33.462        26.356        40.950        21.974        21.918


           Est./S.E. ESTIMATED RESIDUAL VARIANCES
              I48R          I58R          I61R          I62R          I63R
              ________      ________      ________      ________      ________
      1        25.683        18.333        36.635        42.039        26.207


           Est./S.E. ESTIMATED RESIDUAL VARIANCES
              I65R
              ________
      1        23.906


           FACTOR STRUCTURE
                  1             2             3
              ________      ________      ________
 I1            -0.242         0.198         0.470
 I4            -0.154         0.172         0.246
 I6            -0.205         0.187         0.357
 I7             0.168         0.190         0.446
 I11            0.183         0.314         0.351
 I12            0.544        -0.126        -0.186
 I13           -0.014         0.542         0.268
 I15            0.136         0.535         0.277
 I17            0.184         0.385         0.402
 I21           -0.277         0.345         0.366
 I23           -0.207         0.253         0.473
 I24           -0.193         0.235         0.419
 I28            0.046         0.419         0.364
 I29            0.668         0.007        -0.002
 I32            0.167         0.516         0.299
 I33            0.090         0.340         0.438
 I34            0.455         0.286         0.203
 I35           -0.027         0.086         0.476
 I36           -0.032         0.313         0.501
 I39            0.823         0.093         0.175
 I42            0.449         0.304         0.122
 I43            0.170         0.303         0.299
 I44            0.892         0.096         0.120
 I45           -0.083         0.556         0.444
 I46            0.607         0.067        -0.018
 I47           -0.295         0.228         0.002
 I49            0.004         0.653         0.295
 I50           -0.071         0.733         0.047
 I51           -0.042         0.758         0.028
 I52            0.058         0.705         0.144
 I53            0.070         0.609         0.158
 I54           -0.483         0.540         0.244
 I55           -0.273         0.451         0.190
 I56            0.669        -0.064        -0.092
 I57            0.034         0.343         0.153
 I59            0.220         0.461         0.361
 I60            0.069         0.331         0.480
 I64            0.204         0.359         0.062
 I66            0.285         0.512         0.115
 I2R           -0.357         0.042         0.217
 I3R           -0.152         0.002         0.529
 I5R           -0.266         0.151         0.458
 I8R           -0.164         0.339         0.384
 I9R           -0.307         0.155         0.048
 I10R          -0.295        -0.011         0.051
 I14R          -0.409         0.083         0.278
 I16R           0.021         0.201         0.531
 I18R          -0.366         0.189         0.592
 I19R          -0.194         0.095         0.300
 I20R          -0.261         0.039         0.586
 I22R          -0.359         0.201         0.614
 I25R          -0.010         0.264         0.360
 I26R           0.025         0.326         0.233
 I27R          -0.025         0.094         0.162
 I30R          -0.071         0.521         0.523
 I31R          -0.263         0.111         0.352
 I37R           0.038         0.271         0.481
 I38R          -0.028         0.162         0.322
 I40R           0.064         0.425         0.535
 I41R           0.049         0.542         0.482
 I48R           0.129         0.294         0.440
 I58R          -0.186         0.028         0.611
 I61R          -0.134         0.180         0.365
 I62R           0.030         0.239         0.314
 I63R          -0.252         0.052         0.467
 I65R          -0.420         0.372         0.185


EXPLORATORY FACTOR ANALYSIS WITH 4 FACTOR(S):


MODEL FIT INFORMATION

Number of Free Parameters                      258

Chi-Square Test of Model Fit

          Value                           6057.900*
          Degrees of Freedom                  1887
          P-Value                           0.0000

*   The chi-square value for MLM, MLMV, MLR, ULSMV, WLSM and WLSMV cannot be used
    for chi-square difference testing in the regular way.  MLM, MLR and WLSM
    chi-square difference testing is described on the Mplus website.  MLMV, WLSMV,
    and ULSMV difference testing is done using the DIFFTEST option.

RMSEA (Root Mean Square Error Of Approximation)

          Estimate                           0.051
          90 Percent C.I.                    0.050  0.053
          Probability RMSEA <= .05           0.053

CFI/TLI

          CFI                                0.818
          TLI                                0.793

Chi-Square Test of Model Fit for the Baseline Model

          Value                          25069.848
          Degrees of Freedom                  2145
          P-Value                           0.0000

SRMR (Standardized Root Mean Square Residual)

          Value                              0.061


MINIMUM ROTATION FUNCTION VALUE       2.75028


           GEOMIN ROTATED LOADINGS (* significant at 5% level)
                  1             2             3             4
              ________      ________      ________      ________
 I1             0.072*        0.595*        0.022         0.012
 I4             0.032         0.373*        0.094*       -0.039
 I6             0.105*        0.605*        0.089*       -0.142*
 I7             0.272*        0.155*       -0.084*        0.353*
 I11            0.148*       -0.109*        0.070*        0.478*
 I12            0.561*       -0.045        -0.043        -0.303*
 I13           -0.006         0.021         0.417*        0.299*
 I15            0.140*       -0.015         0.389*        0.314*
 I17            0.378*        0.355*        0.208*        0.091*
 I21           -0.054         0.472*        0.221*        0.044
 I23            0.134*        0.644*        0.087*       -0.040
 I24            0.029         0.445*        0.042         0.125*
 I28            0.040        -0.021         0.201*        0.443*
 I29            0.651*       -0.124*       -0.034        -0.038
 I32            0.189*        0.016         0.358*        0.302*
 I33            0.201*        0.193*        0.096*        0.325*
 I34            0.529*        0.100*        0.171*        0.047
 I35            0.141*        0.324*       -0.176*        0.272*
 I36            0.115*        0.279*        0.038         0.350*
 I39            0.864*        0.000        -0.051*        0.025
 I42            0.495*        0.056         0.242*       -0.013
 I43            0.264*        0.150*        0.141*        0.180*
 I44            0.908*       -0.049*       -0.018        -0.012
 I45           -0.093*        0.009         0.311*        0.533*
 I46            0.633*       -0.006         0.060*       -0.154*
 I47           -0.222*        0.217*        0.297*       -0.136*
 I49           -0.029        -0.052*        0.511*        0.392*
 I50           -0.086*        0.005         0.770*        0.068
 I51           -0.068*       -0.016         0.805*        0.058
 I52            0.066         0.018         0.670*        0.143*
 I53            0.078*        0.015         0.557*        0.159*
 I54           -0.240*        0.520*        0.462*       -0.063*
 I55           -0.068         0.408*        0.384*       -0.074*
 I56            0.615*       -0.215*       -0.059        -0.069
 I57            0.123*        0.182*        0.301*        0.001
 I59            0.255*        0.021         0.252*        0.361*
 I60            0.137*        0.115*        0.049         0.450*
 I64            0.257*        0.085*        0.350*       -0.049
 I66            0.291*       -0.015         0.466*        0.087*
 I2R           -0.278*        0.222*       -0.050         0.132*
 I3R           -0.027         0.267*       -0.307*        0.418*
 I5R            0.007         0.545*       -0.032         0.062
 I8R           -0.182*        0.005         0.115*        0.489*
 I9R           -0.246*        0.187*        0.183*       -0.052
 I10R          -0.320*        0.004        -0.030         0.127*
 I14R          -0.295*        0.302*       -0.030         0.141*
 I16R           0.159*        0.250*       -0.108*        0.399*
 I18R          -0.003         0.717*       -0.043         0.073
 I19R          -0.103*        0.212*       -0.058         0.205*
 I20R          -0.082*        0.389*       -0.281*        0.395*
 I22R          -0.009         0.698*       -0.052         0.122*
 I25R          -0.016        -0.011         0.043         0.436*
 I26R           0.049         0.048         0.209*        0.225*
 I27R          -0.001         0.051         0.004         0.150*
 I30R          -0.080*        0.015         0.219*        0.617*
 I31R          -0.142*        0.287*       -0.057         0.210*
 I37R           0.139*        0.177*       -0.012         0.405*
 I38R          -0.018         0.016        -0.034         0.370*
 I40R          -0.003        -0.141*        0.069*        0.734*
 I41R           0.020        -0.059*        0.258*        0.601*
 I48R           0.039        -0.205*       -0.017         0.660*
 I58R          -0.019         0.353*       -0.315*        0.441*
 I61R          -0.133*        0.023        -0.037         0.439*
 I62R           0.019        -0.039         0.048         0.396*
 I63R          -0.138*        0.256*       -0.207*        0.376*
 I65R          -0.242*        0.398*        0.311*       -0.038


           GEOMIN FACTOR CORRELATIONS (* significant at 5% level)
                  1             2             3             4
              ________      ________      ________      ________
      1         1.000
      2        -0.124*        1.000
      3         0.079*        0.119*        1.000
      4         0.064*        0.312*        0.164*        1.000


           ESTIMATED RESIDUAL VARIANCES
              I1            I4            I6            I7            I11
              ________      ________      ________      ________      ________
      1         0.643         0.854         0.655         0.751         0.741


           ESTIMATED RESIDUAL VARIANCES
              I12           I13           I15           I17           I21
              ________      ________      ________      ________      ________
      1         0.596         0.690         0.680         0.652         0.679


           ESTIMATED RESIDUAL VARIANCES
              I23           I24           I28           I29           I32
              ________      ________      ________      ________      ________
      1         0.583         0.746         0.735         0.541         0.687


           ESTIMATED RESIDUAL VARIANCES
              I33           I34           I35           I36           I39
              ________      ________      ________      ________      ________
      1         0.751         0.664         0.755         0.719         0.254


           ESTIMATED RESIDUAL VARIANCES
              I42           I43           I44           I45           I46
              ________      ________      ________      ________      ________
      1         0.680         0.823         0.165         0.564         0.580


           ESTIMATED RESIDUAL VARIANCES
              I47           I49           I50           I51           I52
              ________      ________      ________      ________      ________
      1         0.808         0.539         0.388         0.341         0.482


           ESTIMATED RESIDUAL VARIANCES
              I53           I54           I55           I56           I57
              ________      ________      ________      ________      ________
      1         0.617         0.412         0.664         0.533         0.847


           ESTIMATED RESIDUAL VARIANCES
              I59           I60           I64           I66           I2R
              ________      ________      ________      ________      ________
      1         0.684         0.717         0.796         0.653         0.827


           ESTIMATED RESIDUAL VARIANCES
              I3R           I5R           I8R           I9R           I10R
              ________      ________      ________      ________      ________
      1         0.650         0.683         0.709         0.863         0.885


           ESTIMATED RESIDUAL VARIANCES
              I14R          I16R          I18R          I19R          I20R
              ________      ________      ________      ________      ________
      1         0.760         0.704         0.454         0.875         0.567


           ESTIMATED RESIDUAL VARIANCES
              I22R          I25R          I26R          I27R          I30R
              ________      ________      ________      ________      ________
      1         0.451         0.806         0.874         0.970         0.523


           ESTIMATED RESIDUAL VARIANCES
              I31R          I37R          I38R          I40R          I41R
              ________      ________      ________      ________      ________
      1         0.813         0.742         0.862         0.487         0.540


           ESTIMATED RESIDUAL VARIANCES
              I48R          I58R          I61R          I62R          I63R
              ________      ________      ________      ________      ________
      1         0.603         0.555         0.793         0.842         0.703


           ESTIMATED RESIDUAL VARIANCES
              I65R
              ________
      1         0.655


           S.E. GEOMIN ROTATED LOADINGS
                  1             2             3             4
              ________      ________      ________      ________
 I1             0.034         0.026         0.029         0.038
 I4             0.033         0.032         0.032         0.038
 I6             0.035         0.031         0.032         0.040
 I7             0.036         0.042         0.037         0.040
 I11            0.037         0.037         0.035         0.033
 I12            0.026         0.032         0.028         0.036
 I13            0.029         0.031         0.032         0.039
 I15            0.032         0.030         0.034         0.041
 I17            0.033         0.034         0.036         0.038
 I21            0.032         0.030         0.030         0.035
 I23            0.033         0.027         0.030         0.034
 I24            0.034         0.032         0.031         0.040
 I28            0.029         0.033         0.034         0.034
 I29            0.023         0.032         0.025         0.030
 I32            0.031         0.029         0.035         0.036
 I33            0.035         0.040         0.035         0.036
 I34            0.031         0.043         0.039         0.041
 I35            0.032         0.044         0.034         0.045
 I36            0.035         0.037         0.029         0.038
 I39            0.013         0.026         0.025         0.023
 I42            0.030         0.041         0.035         0.033
 I43            0.034         0.037         0.033         0.039
 I44            0.012         0.025         0.020         0.023
 I45            0.026         0.028         0.034         0.030
 I46            0.023         0.029         0.026         0.031
 I47            0.037         0.043         0.036         0.041
 I49            0.022         0.026         0.029         0.039
 I50            0.030         0.028         0.018         0.045
 I51            0.031         0.023         0.018         0.043
 I52            0.036         0.028         0.024         0.046
 I53            0.035         0.032         0.026         0.050
 I54            0.044         0.041         0.037         0.029
 I55            0.041         0.041         0.038         0.034
 I56            0.027         0.039         0.032         0.036
 I57            0.034         0.036         0.034         0.038
 I59            0.034         0.031         0.036         0.038
 I60            0.037         0.042         0.033         0.035
 I64            0.036         0.040         0.034         0.038
 I66            0.036         0.039         0.035         0.042
 I2R            0.034         0.038         0.036         0.040
 I3R            0.029         0.048         0.039         0.047
 I5R            0.030         0.029         0.030         0.039
 I8R            0.032         0.030         0.035         0.030
 I9R            0.038         0.038         0.039         0.037
 I10R           0.032         0.034         0.036         0.038
 I14R           0.033         0.034         0.030         0.040
 I16R           0.035         0.043         0.034         0.041
 I18R           0.026         0.023         0.026         0.039
 I19R           0.037         0.038         0.036         0.039
 I20R           0.029         0.046         0.037         0.051
 I22R           0.024         0.025         0.029         0.039
 I25R           0.031         0.036         0.034         0.032
 I26R           0.035         0.038         0.035         0.037
 I27R           0.035         0.038         0.037         0.038
 I30R           0.023         0.024         0.036         0.026
 I31R           0.031         0.035         0.033         0.040
 I37R           0.037         0.039         0.028         0.035
 I38R           0.038         0.040         0.041         0.039
 I40R           0.024         0.035         0.034         0.028
 I41R           0.024         0.029         0.036         0.031
 I48R           0.029         0.041         0.028         0.026
 I58R           0.024         0.050         0.039         0.049
 I61R           0.031         0.034         0.034         0.032
 I62R           0.033         0.037         0.034         0.036
 I63R           0.031         0.044         0.036         0.044
 I65R           0.038         0.038         0.035         0.032


           S.E. GEOMIN FACTOR CORRELATIONS
                  1             2             3             4
              ________      ________      ________      ________
      1         0.000
      2         0.027         0.000
      3         0.027         0.030         0.000
      4         0.032         0.029         0.026         0.000


           S.E. ESTIMATED RESIDUAL VARIANCES
              I1            I4            I6            I7            I11
              ________      ________      ________      ________      ________
      1         0.027         0.023         0.032         0.032         0.029


           S.E. ESTIMATED RESIDUAL VARIANCES
              I12           I13           I15           I17           I21
              ________      ________      ________      ________      ________
      1         0.031         0.027         0.028         0.028         0.028


           S.E. ESTIMATED RESIDUAL VARIANCES
              I23           I24           I28           I29           I32
              ________      ________      ________      ________      ________
      1         0.030         0.028         0.027         0.029         0.028


           S.E. ESTIMATED RESIDUAL VARIANCES
              I33           I34           I35           I36           I39
              ________      ________      ________      ________      ________
      1         0.028         0.034         0.028         0.029         0.021


           S.E. ESTIMATED RESIDUAL VARIANCES
              I42           I43           I44           I45           I46
              ________      ________      ________      ________      ________
      1         0.032         0.023         0.020         0.028         0.029


           S.E. ESTIMATED RESIDUAL VARIANCES
              I47           I49           I50           I51           I52
              ________      ________      ________      ________      ________
      1         0.026         0.026         0.023         0.024         0.026


           S.E. ESTIMATED RESIDUAL VARIANCES
              I53           I54           I55           I56           I57
              ________      ________      ________      ________      ________
      1         0.027         0.031         0.030         0.032         0.023


           S.E. ESTIMATED RESIDUAL VARIANCES
              I59           I60           I64           I66           I2R
              ________      ________      ________      ________      ________
      1         0.030         0.030         0.028         0.035         0.027


           S.E. ESTIMATED RESIDUAL VARIANCES
              I3R           I5R           I8R           I9R           I10R
              ________      ________      ________      ________      ________
      1         0.033         0.028         0.030         0.025         0.022


           S.E. ESTIMATED RESIDUAL VARIANCES
              I14R          I16R          I18R          I19R          I20R
              ________      ________      ________      ________      ________
      1         0.027         0.029         0.026         0.023         0.030


           S.E. ESTIMATED RESIDUAL VARIANCES
              I22R          I25R          I26R          I27R          I30R
              ________      ________      ________      ________      ________
      1         0.027         0.026         0.021         0.012         0.030


           S.E. ESTIMATED RESIDUAL VARIANCES
              I31R          I37R          I38R          I40R          I41R
              ________      ________      ________      ________      ________
      1         0.025         0.029         0.026         0.034         0.029


           S.E. ESTIMATED RESIDUAL VARIANCES
              I48R          I58R          I61R          I62R          I63R
              ________      ________      ________      ________      ________
      1         0.031         0.032         0.026         0.025         0.028


           S.E. ESTIMATED RESIDUAL VARIANCES
              I65R
              ________
      1         0.027


           Est./S.E. GEOMIN ROTATED LOADINGS
                  1             2             3             4
              ________      ________      ________      ________
 I1             2.115        22.547         0.753         0.314
 I4             0.954        11.474         2.937        -1.039
 I6             3.043        19.453         2.747        -3.535
 I7             7.572         3.729        -2.262         8.851
 I11            4.024        -2.928         2.008        14.341
 I12           21.627        -1.395        -1.528        -8.308
 I13           -0.205         0.678        13.106         7.669
 I15            4.421        -0.508        11.301         7.755
 I17           11.529        10.502         5.766         2.416
 I21           -1.675        15.643         7.328         1.260
 I23            4.058        24.285         2.851        -1.176
 I24            0.853        13.688         1.355         3.115
 I28            1.375        -0.650         5.906        12.977
 I29           28.435        -3.826        -1.337        -1.242
 I32            6.133         0.546        10.386         8.471
 I33            5.756         4.884         2.770         8.976
 I34           16.932         2.328         4.362         1.154
 I35            4.437         7.304        -5.246         6.023
 I36            3.321         7.478         1.324         9.253
 I39           67.988         0.012        -2.048         1.109
 I42           16.522         1.375         6.981        -0.387
 I43            7.780         4.090         4.319         4.639
 I44           77.065        -1.981        -0.934        -0.524
 I45           -3.525         0.316         9.252        17.910
 I46           27.530        -0.197         2.309        -4.948
 I47           -5.940         5.009         8.169        -3.283
 I49           -1.287        -2.012        17.481        10.040
 I50           -2.904         0.185        42.771         1.516
 I51           -2.204        -0.693        44.395         1.356
 I52            1.837         0.659        27.940         3.097
 I53            2.215         0.473        21.121         3.175
 I54           -5.480        12.595        12.482        -2.177
 I55           -1.634        10.030        10.136        -2.170
 I56           22.905        -5.491        -1.860        -1.911
 I57            3.587         5.003         8.777         0.023
 I59            7.496         0.680         7.045         9.467
 I60            3.736         2.767         1.492        12.941
 I64            7.137         2.128        10.401        -1.299
 I66            8.131        -0.385        13.254         2.048
 I2R           -8.139         5.908        -1.400         3.310
 I3R           -0.949         5.547        -7.800         8.800
 I5R            0.221        19.020        -1.083         1.586
 I8R           -5.713         0.179         3.275        16.216
 I9R           -6.468         4.868         4.743        -1.401
 I10R          -9.930         0.123        -0.848         3.363
 I14R          -8.959         8.801        -1.013         3.569
 I16R           4.557         5.800        -3.220         9.791
 I18R          -0.111        31.469        -1.687         1.874
 I19R          -2.770         5.626        -1.599         5.276
 I20R          -2.767         8.441        -7.544         7.813
 I22R          -0.381        28.312        -1.777         3.110
 I25R          -0.507        -0.304         1.252        13.462
 I26R           1.395         1.252         6.035         6.150
 I27R          -0.026         1.342         0.117         3.960
 I30R          -3.439         0.618         6.101        23.461
 I31R          -4.532         8.175        -1.726         5.212
 I37R           3.783         4.563        -0.418        11.731
 I38R          -0.472         0.407        -0.828         9.575
 I40R          -0.111        -3.994         2.013        25.802
 I41R           0.844        -2.012         7.158        19.372
 I48R           1.343        -4.992        -0.616        25.005
 I58R          -0.785         7.105        -8.185         9.032
 I61R          -4.291         0.665        -1.102        13.922
 I62R           0.569        -1.034         1.415        10.959
 I63R          -4.468         5.776        -5.770         8.541
 I65R          -6.388        10.429         8.828        -1.200


           Est./S.E. GEOMIN FACTOR CORRELATIONS
                  1             2             3             4
              ________      ________      ________      ________
      1         0.000
      2        -4.622         0.000
      3         2.952         3.956         0.000
      4         2.037        10.585         6.213         0.000


           Est./S.E. ESTIMATED RESIDUAL VARIANCES
              I1            I4            I6            I7            I11
              ________      ________      ________      ________      ________
      1        23.399        37.922        20.521        23.786        25.597


           Est./S.E. ESTIMATED RESIDUAL VARIANCES
              I12           I13           I15           I17           I21
              ________      ________      ________      ________      ________
      1        18.953        25.863        24.231        22.939        24.598


           Est./S.E. ESTIMATED RESIDUAL VARIANCES
              I23           I24           I28           I29           I32
              ________      ________      ________      ________      ________
      1        19.180        26.584        27.141        18.726        24.684


           Est./S.E. ESTIMATED RESIDUAL VARIANCES
              I33           I34           I35           I36           I39
              ________      ________      ________      ________      ________
      1        26.538        19.422        26.610        24.820        12.103


           Est./S.E. ESTIMATED RESIDUAL VARIANCES
              I42           I43           I44           I45           I46
              ________      ________      ________      ________      ________
      1        21.384        35.295         8.423        19.889        20.238


           Est./S.E. ESTIMATED RESIDUAL VARIANCES
              I47           I49           I50           I51           I52
              ________      ________      ________      ________      ________
      1        30.511        21.032        16.520        14.213        18.589


           Est./S.E. ESTIMATED RESIDUAL VARIANCES
              I53           I54           I55           I56           I57
              ________      ________      ________      ________      ________
      1        22.453        13.459        21.808        16.435        37.568


           Est./S.E. ESTIMATED RESIDUAL VARIANCES
              I59           I60           I64           I66           I2R
              ________      ________      ________      ________      ________
      1        22.746        24.041        28.350        18.795        30.429


           Est./S.E. ESTIMATED RESIDUAL VARIANCES
              I3R           I5R           I8R           I9R           I10R
              ________      ________      ________      ________      ________
      1        19.522        24.247        23.691        35.102        40.855


           Est./S.E. ESTIMATED RESIDUAL VARIANCES
              I14R          I16R          I18R          I19R          I20R
              ________      ________      ________      ________      ________
      1        28.440        24.145        17.444        38.503        19.147


           Est./S.E. ESTIMATED RESIDUAL VARIANCES
              I22R          I25R          I26R          I27R          I30R
              ________      ________      ________      ________      ________
      1        17.003        31.107        40.739        80.027        17.155


           Est./S.E. ESTIMATED RESIDUAL VARIANCES
              I31R          I37R          I38R          I40R          I41R
              ________      ________      ________      ________      ________
      1        32.595        25.488        33.311        14.297        18.956


           Est./S.E. ESTIMATED RESIDUAL VARIANCES
              I48R          I58R          I61R          I62R          I63R
              ________      ________      ________      ________      ________
      1        19.295        17.428        30.223        33.101        24.741


           Est./S.E. ESTIMATED RESIDUAL VARIANCES
              I65R
              ________
      1        24.161


           FACTOR STRUCTURE
                  1             2             3             4
              ________      ________      ________      ________
 I1             0.000         0.592         0.100         0.205
 I4            -0.010         0.368         0.134         0.095
 I6             0.028         0.559         0.146         0.068
 I7             0.269         0.221         0.014         0.405
 I11            0.198         0.030         0.147         0.465
 I12            0.543        -0.214        -0.054        -0.288
 I13            0.044         0.165         0.468         0.374
 I15            0.193         0.111         0.449         0.382
 I17            0.356         0.361         0.295         0.260
 I21           -0.092         0.518         0.280         0.223
 I23            0.058         0.625         0.167         0.183
 I24           -0.015         0.485         0.117         0.272
 I28            0.088         0.135         0.275         0.472
 I29            0.661        -0.221        -0.003        -0.040
 I32            0.235         0.129         0.425         0.378
 I33            0.206         0.281         0.188         0.414
 I34            0.534         0.069         0.233         0.140
 I35            0.104         0.370        -0.082         0.353
 I36            0.106         0.378         0.138         0.450
 I39            0.862        -0.105         0.022         0.073
 I42            0.506         0.019         0.286         0.076
 I43            0.268         0.190         0.209         0.267
 I44            0.912        -0.168         0.046         0.028
 I45           -0.035         0.223         0.392         0.580
 I46            0.628        -0.125         0.085        -0.105
 I47           -0.234         0.238         0.283        -0.034
 I49            0.043         0.134         0.567         0.458
 I50           -0.022         0.129         0.775         0.190
 I51            0.002         0.106         0.807         0.181
 I52            0.126         0.134         0.701         0.263
 I53            0.131         0.121         0.591         0.260
 I54           -0.272         0.585         0.495         0.159
 I55           -0.093         0.439         0.415         0.112
 I56            0.632        -0.320        -0.047        -0.106
 I57            0.125         0.203         0.333         0.115
 I59            0.296         0.132         0.334         0.426
 I60            0.156         0.244         0.148         0.503
 I64            0.271         0.080         0.372         0.052
 I66            0.336         0.031         0.502         0.177
 I2R           -0.301         0.292        -0.024         0.175
 I3R           -0.058         0.364        -0.209         0.449
 I5R           -0.059         0.560         0.043         0.227
 I8R           -0.142         0.194         0.181         0.498
 I9R           -0.258         0.223         0.177         0.020
 I10R          -0.315         0.080        -0.035         0.102
 I14R          -0.325         0.379         0.005         0.211
 I16R           0.145         0.341        -0.001         0.470
 I18R          -0.091         0.735         0.054         0.290
 I19R          -0.121         0.282        -0.007         0.255
 I20R          -0.127         0.488        -0.176         0.464
 I22R          -0.092         0.731         0.050         0.330
 I25R           0.017         0.132         0.112         0.438
 I26R           0.075         0.137         0.255         0.277
 I27R           0.003         0.099         0.035         0.166
 I30R          -0.025         0.243         0.315         0.653
 I31R          -0.168         0.364         0.000         0.281
 I37R           0.142         0.284         0.087         0.467
 I38R           0.001         0.130         0.027         0.369
 I40R           0.068         0.097         0.173         0.702
 I41R           0.087         0.157         0.351         0.626
 I48R           0.106        -0.007         0.070         0.595
 I58R          -0.059         0.455        -0.203         0.498
 I61R          -0.110         0.171         0.027         0.431
 I62R           0.053         0.088         0.110         0.393
 I63R          -0.162         0.366        -0.126         0.413
 I65R          -0.269         0.453         0.333         0.121


EXPLORATORY FACTOR ANALYSIS WITH 5 FACTOR(S):


MODEL FIT INFORMATION

Number of Free Parameters                      320

Chi-Square Test of Model Fit

          Value                           4748.246*
          Degrees of Freedom                  1825
          P-Value                           0.0000

*   The chi-square value for MLM, MLMV, MLR, ULSMV, WLSM and WLSMV cannot be used
    for chi-square difference testing in the regular way.  MLM, MLR and WLSM
    chi-square difference testing is described on the Mplus website.  MLMV, WLSMV,
    and ULSMV difference testing is done using the DIFFTEST option.

RMSEA (Root Mean Square Error Of Approximation)

          Estimate                           0.044
          90 Percent C.I.                    0.042  0.045
          Probability RMSEA <= .05           1.000

CFI/TLI

          CFI                                0.872
          TLI                                0.850

Chi-Square Test of Model Fit for the Baseline Model

          Value                          25069.848
          Degrees of Freedom                  2145
          P-Value                           0.0000

SRMR (Standardized Root Mean Square Residual)

          Value                              0.051


MINIMUM ROTATION FUNCTION VALUE       2.36128


           GEOMIN ROTATED LOADINGS (* significant at 5% level)
                  1             2             3             4             5
              ________      ________      ________      ________      ________
 I1             0.010        -0.004         0.435*        0.453*       -0.043
 I4             0.000         0.082*        0.271*        0.283*       -0.088*
 I6             0.072*        0.086*        0.378*        0.488*       -0.206*
 I7             0.180*       -0.165*        0.316*        0.017         0.369*
 I11            0.048        -0.012         0.208*       -0.243*        0.494*
 I12            0.530*       -0.131*        0.107*       -0.174*       -0.226*
 I13           -0.016         0.447*        0.064*       -0.002         0.237*
 I15            0.112*        0.400*        0.099*       -0.073*        0.270*
 I17            0.348*        0.220*        0.260*        0.262*        0.057
 I21           -0.086*        0.228*        0.318*        0.374*       -0.034
 I23            0.088*        0.083*        0.424*        0.514*       -0.107*
 I24           -0.049        -0.027         0.421*        0.277*        0.094*
 I28           -0.033         0.162*        0.195*       -0.125*        0.416*
 I29            0.658*       -0.014        -0.089*       -0.117*        0.025
 I32            0.166*        0.378*        0.095*       -0.033         0.262*
 I33            0.148*        0.084*        0.236*        0.107*        0.304*
 I34            0.523*        0.193*        0.066         0.059         0.060
 I35            0.159*       -0.078*        0.060         0.397*        0.242*
 I36            0.023        -0.036         0.375*        0.115*        0.339*
 I39            0.855*       -0.025        -0.012        -0.019         0.100*
 I42            0.517*        0.294*       -0.035         0.071        -0.015
 I43            0.213*        0.109*        0.226*        0.036         0.173*
 I44            0.907*        0.016        -0.061*       -0.056*        0.067*
 I45           -0.115*        0.352*        0.065*        0.007         0.472*
 I46            0.644*        0.083*       -0.037        -0.018        -0.111*
 I47           -0.187*        0.349*        0.027         0.237*       -0.212*
 I49           -0.022         0.567*       -0.016        -0.036         0.324*
 I50           -0.042         0.810*       -0.039         0.024        -0.029
 I51           -0.014         0.864*       -0.081*        0.027        -0.045
 I52            0.065         0.687*        0.070*       -0.038         0.070*
 I53            0.081*        0.585*        0.045        -0.022         0.097*
 I54           -0.413*        0.088*        0.823*       -0.094         0.016
 I55           -0.189*        0.084*        0.638*       -0.074         0.004
 I56            0.684*        0.087*       -0.326*       -0.021        -0.064
 I57            0.151*        0.378*        0.021         0.211*       -0.067
 I59            0.222*        0.262*        0.112*       -0.037         0.344*
 I60            0.084*        0.038         0.184*        0.049         0.443*
 I64            0.241*        0.336*        0.121*       -0.007        -0.067
 I66            0.308*        0.521*       -0.031        -0.014         0.047
 I2R           -0.219*        0.068        -0.084*        0.353*        0.069
 I3R            0.008        -0.176*       -0.033         0.406*        0.386*
 I5R           -0.015        -0.003         0.291*        0.494*        0.005
 I8R           -0.176*        0.187*       -0.038         0.080*        0.440*
 I9R           -0.208*        0.250*       -0.013         0.239*       -0.122*
 I10R          -0.265*        0.069        -0.180*        0.150*        0.079
 I14R          -0.229*        0.099*       -0.055         0.442*        0.059
 I16R           0.077*       -0.154*        0.309*        0.146*        0.395*
 I18R          -0.053*       -0.036         0.442*        0.609*        0.004
 I19R          -0.077*        0.025         0.000         0.291*        0.164*
 I20R          -0.034        -0.117*       -0.021         0.544*        0.335*
 I22R          -0.051*       -0.030         0.407*        0.611*        0.053*
 I25R          -0.028         0.084*        0.005         0.024         0.413*
 I26R           0.081*        0.288*       -0.069         0.119*        0.185*
 I27R           0.008         0.042        -0.017         0.089*        0.136*
 I30R          -0.090*        0.289*        0.016         0.061*        0.560*
 I31R          -0.088*        0.070        -0.039         0.418*        0.145*
 I37R           0.050        -0.080*        0.312*        0.033         0.410*
 I38R           0.001         0.043        -0.078         0.108*        0.352*
 I40R          -0.062*        0.064         0.066*       -0.165*        0.731*
 I41R           0.000         0.310*        0.021        -0.040         0.555*
 I48R           0.005         0.006        -0.037        -0.175*        0.664*
 I58R           0.048        -0.117*       -0.099*        0.564*        0.381*
 I61R          -0.092*        0.083*       -0.149*        0.177*        0.401*
 I62R           0.041         0.130*       -0.107*        0.058         0.375*
 I63R          -0.111*       -0.087*       -0.018         0.387*        0.323*
 I65R          -0.363*       -0.003         0.621*       -0.066         0.042


           GEOMIN FACTOR CORRELATIONS (* significant at 5% level)
                  1             2             3             4             5
              ________      ________      ________      ________      ________
      1         1.000
      2         0.015         1.000
      3         0.106*        0.255*        1.000
      4        -0.164*        0.068*       -0.018         1.000
      5         0.040         0.160*        0.231*        0.197*        1.000


           ESTIMATED RESIDUAL VARIANCES
              I1            I4            I6            I7            I11
              ________      ________      ________      ________      ________
      1         0.629         0.844         0.636         0.679         0.644


           ESTIMATED RESIDUAL VARIANCES
              I12           I13           I15           I17           I21
              ________      ________      ________      ________      ________
      1         0.569         0.685         0.675         0.646         0.663


           ESTIMATED RESIDUAL VARIANCES
              I23           I24           I28           I29           I32
              ________      ________      ________      ________      ________
      1         0.567         0.718         0.697         0.533         0.684


           ESTIMATED RESIDUAL VARIANCES
              I33           I34           I35           I36           I39
              ________      ________      ________      ________      ________
      1         0.742         0.660         0.734         0.666         0.251


           ESTIMATED RESIDUAL VARIANCES
              I42           I43           I44           I45           I46
              ________      ________      ________      ________      ________
      1         0.656         0.810         0.160         0.562         0.572


           ESTIMATED RESIDUAL VARIANCES
              I47           I49           I50           I51           I52
              ________      ________      ________      ________      ________
      1         0.757         0.529         0.360         0.288         0.471


           ESTIMATED RESIDUAL VARIANCES
              I53           I54           I55           I56           I57
              ________      ________      ________      ________      ________
      1         0.605         0.177         0.546         0.464         0.793


           ESTIMATED RESIDUAL VARIANCES
              I59           I60           I64           I66           I2R
              ________      ________      ________      ________      ________
      1         0.679         0.700         0.792         0.627         0.773


           ESTIMATED RESIDUAL VARIANCES
              I3R           I5R           I8R           I9R           I10R
              ________      ________      ________      ________      ________
      1         0.627         0.673         0.703         0.819         0.847


           ESTIMATED RESIDUAL VARIANCES
              I14R          I16R          I18R          I19R          I20R
              ________      ________      ________      ________      ________
      1         0.687         0.663         0.443         0.855         0.522


           ESTIMATED RESIDUAL VARIANCES
              I22R          I25R          I26R          I27R          I30R
              ________      ________      ________      ________      ________
      1         0.444         0.805         0.845         0.966         0.519


           ESTIMATED RESIDUAL VARIANCES
              I31R          I37R          I38R          I40R          I41R
              ________      ________      ________      ________      ________
      1         0.751         0.679         0.850         0.443         0.540


           ESTIMATED RESIDUAL VARIANCES
              I48R          I58R          I61R          I62R          I63R
              ________      ________      ________      ________      ________
      1         0.583         0.467         0.758         0.826         0.680


           ESTIMATED RESIDUAL VARIANCES
              I65R
              ________
      1         0.522


           S.E. GEOMIN ROTATED LOADINGS
                  1             2             3             4             5
              ________      ________      ________      ________      ________
 I1             0.029         0.028         0.043         0.042         0.033
 I4             0.032         0.037         0.038         0.041         0.036
 I6             0.032         0.034         0.055         0.047         0.040
 I7             0.040         0.038         0.040         0.031         0.044
 I11            0.034         0.028         0.041         0.038         0.034
 I12            0.030         0.039         0.034         0.040         0.045
 I13            0.030         0.029         0.032         0.029         0.036
 I15            0.033         0.034         0.039         0.033         0.036
 I17            0.033         0.036         0.043         0.040         0.034
 I21            0.031         0.033         0.036         0.040         0.031
 I23            0.031         0.031         0.046         0.045         0.034
 I24            0.032         0.032         0.034         0.040         0.037
 I28            0.028         0.033         0.038         0.034         0.034
 I29            0.023         0.025         0.033         0.031         0.030
 I32            0.032         0.033         0.035         0.030         0.033
 I33            0.037         0.035         0.040         0.036         0.036
 I34            0.032         0.041         0.040         0.042         0.042
 I35            0.032         0.034         0.038         0.033         0.039
 I36            0.031         0.031         0.037         0.036         0.037
 I39            0.014         0.022         0.028         0.028         0.033
 I42            0.029         0.035         0.038         0.039         0.032
 I43            0.035         0.035         0.039         0.033         0.039
 I44            0.012         0.019         0.026         0.026         0.032
 I45            0.028         0.029         0.029         0.026         0.030
 I46            0.022         0.030         0.033         0.028         0.034
 I47            0.037         0.038         0.034         0.042         0.043
 I49            0.024         0.026         0.024         0.026         0.033
 I50            0.024         0.018         0.030         0.030         0.029
 I51            0.023         0.016         0.030         0.025         0.029
 I52            0.034         0.023         0.032         0.029         0.033
 I53            0.034         0.026         0.037         0.030         0.043
 I54            0.052         0.033         0.026         0.050         0.018
 I55            0.050         0.038         0.025         0.046         0.030
 I56            0.028         0.035         0.036         0.026         0.037
 I57            0.035         0.034         0.034         0.039         0.038
 I59            0.035         0.034         0.036         0.028         0.037
 I60            0.037         0.031         0.038         0.035         0.034
 I64            0.037         0.036         0.040         0.037         0.037
 I66            0.036         0.034         0.036         0.036         0.038
 I2R            0.038         0.039         0.038         0.039         0.043
 I3R            0.029         0.043         0.031         0.044         0.041
 I5R            0.030         0.031         0.043         0.034         0.030
 I8R            0.034         0.037         0.032         0.039         0.033
 I9R            0.040         0.040         0.037         0.038         0.041
 I10R           0.038         0.041         0.040         0.040         0.041
 I14R           0.037         0.036         0.035         0.032         0.041
 I16R           0.034         0.037         0.040         0.036         0.038
 I18R           0.025         0.024         0.044         0.037         0.022
 I19R           0.037         0.037         0.033         0.039         0.041
 I20R           0.027         0.041         0.029         0.038         0.049
 I22R           0.025         0.023         0.042         0.033         0.027
 I25R           0.033         0.036         0.036         0.035         0.034
 I26R           0.036         0.036         0.040         0.038         0.040
 I27R           0.036         0.038         0.037         0.039         0.039
 I30R           0.026         0.034         0.024         0.030         0.029
 I31R           0.035         0.037         0.035         0.031         0.042
 I37R           0.032         0.033         0.038         0.034         0.034
 I38R           0.039         0.041         0.041         0.046         0.041
 I40R           0.026         0.033         0.033         0.040         0.027
 I41R           0.025         0.032         0.029         0.029         0.030
 I48R           0.027         0.026         0.033         0.047         0.026
 I58R           0.026         0.045         0.036         0.040         0.047
 I61R           0.033         0.038         0.036         0.044         0.038
 I62R           0.033         0.035         0.035         0.038         0.038
 I63R           0.032         0.038         0.031         0.039         0.040
 I65R           0.044         0.026         0.026         0.036         0.027


           S.E. GEOMIN FACTOR CORRELATIONS
                  1             2             3             4             5
              ________      ________      ________      ________      ________
      1         0.000
      2         0.029         0.000
      3         0.037         0.031         0.000
      4         0.031         0.031         0.034         0.000
      5         0.030         0.025         0.034         0.038         0.000


           S.E. ESTIMATED RESIDUAL VARIANCES
              I1            I4            I6            I7            I11
              ________      ________      ________      ________      ________
      1         0.028         0.023         0.032         0.035         0.034


           S.E. ESTIMATED RESIDUAL VARIANCES
              I12           I13           I15           I17           I21
              ________      ________      ________      ________      ________
      1         0.031         0.027         0.028         0.029         0.029


           S.E. ESTIMATED RESIDUAL VARIANCES
              I23           I24           I28           I29           I32
              ________      ________      ________      ________      ________
      1         0.031         0.029         0.028         0.029         0.028


           S.E. ESTIMATED RESIDUAL VARIANCES
              I33           I34           I35           I36           I39
              ________      ________      ________      ________      ________
      1         0.029         0.035         0.029         0.030         0.021


           S.E. ESTIMATED RESIDUAL VARIANCES
              I42           I43           I44           I45           I46
              ________      ________      ________      ________      ________
      1         0.031         0.025         0.019         0.029         0.028


           S.E. ESTIMATED RESIDUAL VARIANCES
              I47           I49           I50           I51           I52
              ________      ________      ________      ________      ________
      1         0.031         0.026         0.025         0.024         0.027


           S.E. ESTIMATED RESIDUAL VARIANCES
              I53           I54           I55           I56           I57
              ________      ________      ________      ________      ________
      1         0.028         0.028         0.027         0.034         0.026


           S.E. ESTIMATED RESIDUAL VARIANCES
              I59           I60           I64           I66           I2R
              ________      ________      ________      ________      ________
      1         0.030         0.031         0.029         0.036         0.029


           S.E. ESTIMATED RESIDUAL VARIANCES
              I3R           I5R           I8R           I9R           I10R
              ________      ________      ________      ________      ________
      1         0.033         0.029         0.030         0.028         0.025


           S.E. ESTIMATED RESIDUAL VARIANCES
              I14R          I16R          I18R          I19R          I20R
              ________      ________      ________      ________      ________
      1         0.029         0.031         0.026         0.025         0.029


           S.E. ESTIMATED RESIDUAL VARIANCES
              I22R          I25R          I26R          I27R          I30R
              ________      ________      ________      ________      ________
      1         0.027         0.026         0.024         0.013         0.030


           S.E. ESTIMATED RESIDUAL VARIANCES
              I31R          I37R          I38R          I40R          I41R
              ________      ________      ________      ________      ________
      1         0.027         0.032         0.028         0.033         0.029


           S.E. ESTIMATED RESIDUAL VARIANCES
              I48R          I58R          I61R          I62R          I63R
              ________      ________      ________      ________      ________
      1         0.032         0.028         0.028         0.027         0.030


           S.E. ESTIMATED RESIDUAL VARIANCES
              I65R
              ________
      1         0.026


           Est./S.E. GEOMIN ROTATED LOADINGS
                  1             2             3             4             5
              ________      ________      ________      ________      ________
 I1             0.350        -0.139        10.133        10.745        -1.301
 I4            -0.002         2.238         7.089         6.911        -2.476
 I6             2.227         2.531         6.891        10.300        -5.199
 I7             4.499        -4.358         7.968         0.545         8.330
 I11            1.407        -0.406         5.093        -6.422        14.327
 I12           17.431        -3.384         3.105        -4.292        -5.015
 I13           -0.547        15.227         1.989        -0.066         6.585
 I15            3.403        11.927         2.554        -2.242         7.515
 I17           10.529         6.138         6.095         6.573         1.703
 I21           -2.739         6.962         8.795         9.400        -1.100
 I23            2.842         2.702         9.170        11.360        -3.106
 I24           -1.548        -0.828        12.318         6.886         2.522
 I28           -1.175         4.950         5.189        -3.643        12.218
 I29           28.891        -0.540        -2.710        -3.755         0.840
 I32            5.169        11.639         2.695        -1.104         7.891
 I33            4.014         2.390         5.838         2.949         8.483
 I34           16.299         4.674         1.626         1.425         1.435
 I35            5.043        -2.289         1.572        12.078         6.256
 I36            0.731        -1.189        10.017         3.178         9.065
 I39           59.076        -1.133        -0.442        -0.677         3.050
 I42           17.876         8.511        -0.926         1.818        -0.461
 I43            6.115         3.126         5.722         1.076         4.454
 I44           74.454         0.837        -2.283        -2.121         2.123
 I45           -4.184        12.006         2.262         0.263        15.833
 I46           29.374         2.784        -1.134        -0.637        -3.290
 I47           -5.023         9.058         0.793         5.624        -4.951
 I49           -0.928        21.658        -0.669        -1.385         9.955
 I50           -1.759        44.836        -1.311         0.817        -1.004
 I51           -0.613        52.876        -2.666         1.080        -1.562
 I52            1.913        30.181         2.233        -1.303         2.118
 I53            2.407        22.875         1.227        -0.739         2.229
 I54           -7.905         2.655        31.095        -1.893         0.842
 I55           -3.771         2.214        25.579        -1.634         0.147
 I56           24.793         2.529        -9.042        -0.818        -1.754
 I57            4.322        11.273         0.624         5.447        -1.749
 I59            6.352         7.646         3.073        -1.292         9.253
 I60            2.254         1.219         4.811         1.420        12.895
 I64            6.506         9.316         3.013        -0.189        -1.792
 I66            8.636        15.121        -0.855        -0.400         1.237
 I2R           -5.713         1.729        -2.229         9.079         1.590
 I3R            0.291        -4.140        -1.067         9.149         9.501
 I5R           -0.502        -0.092         6.774        14.676         0.167
 I8R           -5.233         5.104        -1.197         2.061        13.223
 I9R           -5.171         6.243        -0.337         6.238        -2.947
 I10R          -7.050         1.676        -4.473         3.747         1.921
 I14R          -6.185         2.715        -1.564        13.596         1.466
 I16R           2.247        -4.189         7.764         4.098        10.510
 I18R          -2.086        -1.499        10.078        16.665         0.168
 I19R          -2.052         0.690         0.006         7.518         3.958
 I20R          -1.281        -2.886        -0.721        14.344         6.904
 I22R          -2.040        -1.311         9.587        18.272         1.993
 I25R          -0.854         2.312         0.150         0.672        12.242
 I26R           2.268         7.965        -1.731         3.165         4.661
 I27R           0.236         1.109        -0.442         2.296         3.462
 I30R          -3.476         8.390         0.686         2.001        19.266
 I31R          -2.542         1.868        -1.101        13.307         3.431
 I37R           1.550        -2.419         8.271         0.971        12.029
 I38R           0.030         1.069        -1.911         2.335         8.674
 I40R          -2.342         1.909         1.992        -4.165        26.742
 I41R           0.010         9.785         0.725        -1.356        18.664
 I48R           0.184         0.219        -1.139        -3.740        25.572
 I58R           1.870        -2.607        -2.715        14.012         8.155
 I61R          -2.821         2.181        -4.117         4.015        10.559
 I62R           1.219         3.765        -3.022         1.519         9.919
 I63R          -3.445        -2.282        -0.570         9.860         7.989
 I65R          -8.320        -0.109        23.843        -1.816         1.563


           Est./S.E. GEOMIN FACTOR CORRELATIONS
                  1             2             3             4             5
              ________      ________      ________      ________      ________
      1         0.000
      2         0.527         0.000
      3         2.842         8.367         0.000
      4        -5.366         2.183        -0.521         0.000
      5         1.331         6.267         6.741         5.142         0.000


           Est./S.E. ESTIMATED RESIDUAL VARIANCES
              I1            I4            I6            I7            I11
              ________      ________      ________      ________      ________
      1        22.660        36.019        19.695        19.330        18.774


           Est./S.E. ESTIMATED RESIDUAL VARIANCES
              I12           I13           I15           I17           I21
              ________      ________      ________      ________      ________
      1        18.439        25.471        23.985        22.422        23.240


           Est./S.E. ESTIMATED RESIDUAL VARIANCES
              I23           I24           I28           I29           I32
              ________      ________      ________      ________      ________
      1        18.400        24.613        24.822        18.311        24.372


           Est./S.E. ESTIMATED RESIDUAL VARIANCES
              I33           I34           I35           I36           I39
              ________      ________      ________      ________      ________
      1        25.878        19.132        25.668        22.139        11.824


           Est./S.E. ESTIMATED RESIDUAL VARIANCES
              I42           I43           I44           I45           I46
              ________      ________      ________      ________      ________
      1        21.152        32.858         8.253        19.706        20.273


           Est./S.E. ESTIMATED RESIDUAL VARIANCES
              I47           I49           I50           I51           I52
              ________      ________      ________      ________      ________
      1        24.042        20.263        14.161        11.781        17.768


           Est./S.E. ESTIMATED RESIDUAL VARIANCES
              I53           I54           I55           I56           I57
              ________      ________      ________      ________      ________
      1        21.664         6.350        19.883        13.529        30.078


           Est./S.E. ESTIMATED RESIDUAL VARIANCES
              I59           I60           I64           I66           I2R
              ________      ________      ________      ________      ________
      1        22.524        22.874        27.721        17.309        26.286


           Est./S.E. ESTIMATED RESIDUAL VARIANCES
              I3R           I5R           I8R           I9R           I10R
              ________      ________      ________      ________      ________
      1        18.840        23.483        23.360        28.890        33.609


           Est./S.E. ESTIMATED RESIDUAL VARIANCES
              I14R          I16R          I18R          I19R          I20R
              ________      ________      ________      ________      ________
      1        23.749        21.746        16.871        34.199        17.771


           Est./S.E. ESTIMATED RESIDUAL VARIANCES
              I22R          I25R          I26R          I27R          I30R
              ________      ________      ________      ________      ________
      1        16.436        30.856        35.279        75.040        17.031


           Est./S.E. ESTIMATED RESIDUAL VARIANCES
              I31R          I37R          I38R          I40R          I41R
              ________      ________      ________      ________      ________
      1        27.438        21.306        30.607        13.358        18.937


           Est./S.E. ESTIMATED RESIDUAL VARIANCES
              I48R          I58R          I61R          I62R          I63R
              ________      ________      ________      ________      ________
      1        18.407        16.514        27.136        30.972        22.991


           Est./S.E. ESTIMATED RESIDUAL VARIANCES
              I65R
              ________
      1        19.985


           FACTOR STRUCTURE
                  1             2             3             4             5
              ________      ________      ________      ________      ________
 I1            -0.020         0.131         0.417         0.435         0.146
 I4            -0.020         0.157         0.266         0.266         0.043
 I6             0.025         0.185         0.352         0.435        -0.006
 I7             0.223        -0.022         0.378         0.043         0.426
 I11            0.129         0.105         0.329        -0.159         0.494
 I12            0.558        -0.144         0.081        -0.316        -0.236
 I13            0.007         0.501         0.231         0.077         0.322
 I15            0.151         0.465         0.276        -0.013         0.347
 I17            0.339         0.319         0.362         0.226         0.218
 I21           -0.111         0.328         0.352         0.391         0.146
 I23            0.046         0.211         0.421         0.477         0.109
 I24           -0.046         0.114         0.426         0.294         0.240
 I28            0.027         0.269         0.331        -0.030         0.461
 I29            0.668        -0.030        -0.015        -0.219         0.006
 I32            0.197         0.445         0.270         0.015         0.344
 I33            0.169         0.202         0.341         0.144         0.398
 I34            0.526         0.231         0.183        -0.003         0.139
 I35            0.109         0.006         0.106         0.412         0.328
 I36            0.057         0.122         0.445         0.169         0.444
 I39            0.860         0.000         0.096        -0.141         0.123
 I42            0.505         0.296         0.090         0.005         0.059
 I43            0.240         0.200         0.315         0.038         0.258
 I44            0.912         0.021         0.056        -0.189         0.080
 I45           -0.085         0.443         0.252         0.141         0.540
 I46            0.640         0.064         0.027        -0.139        -0.084
 I47           -0.226         0.335         0.043         0.250        -0.111
 I49            0.004         0.612         0.202         0.070         0.402
 I50           -0.039         0.797         0.156         0.081         0.095
 I51           -0.016         0.837         0.128         0.081         0.079
 I52            0.092         0.715         0.270         0.011         0.191
 I53            0.102         0.612         0.226         0.023         0.199
 I54           -0.308         0.288         0.807        -0.032         0.185
 I55           -0.107         0.240         0.642        -0.048         0.143
 I56            0.652         0.003        -0.246        -0.134        -0.102
 I57            0.121         0.390         0.115         0.198         0.046
 I59            0.257         0.346         0.282         0.011         0.414
 I60            0.113         0.160         0.303         0.122         0.504
 I64            0.257         0.359         0.217        -0.039         0.022
 I66            0.317         0.524         0.146        -0.019         0.132
 I2R           -0.282         0.078        -0.080         0.409         0.121
 I3R           -0.049        -0.095         0.005         0.469         0.431
 I5R           -0.065         0.106         0.281         0.492         0.168
 I8R           -0.173         0.250         0.091         0.209         0.469
 I9R           -0.250         0.240        -0.003         0.266        -0.046
 I10R          -0.305         0.042        -0.175         0.217         0.067
 I14R          -0.304         0.121        -0.048         0.499         0.140
 I16R           0.100        -0.001         0.367         0.195         0.474
 I18R          -0.106         0.119         0.417         0.608         0.218
 I19R          -0.118         0.070         0.031         0.337         0.222
 I20R          -0.114        -0.032         0.013         0.608         0.417
 I22R          -0.106         0.123         0.395         0.621         0.261
 I25R          -0.014         0.153         0.119         0.115         0.432
 I26R           0.066         0.310         0.053         0.163         0.242
 I27R          -0.002         0.066         0.025         0.117         0.157
 I30R          -0.072         0.386         0.209         0.205         0.619
 I31R          -0.154         0.110        -0.005         0.466         0.225
 I37R           0.093         0.068         0.391         0.095         0.478
 I38R          -0.010         0.087         0.013         0.182         0.362
 I40R           0.002         0.185         0.247        -0.008         0.722
 I41R           0.036         0.402         0.229         0.090         0.602
 I48R           0.056         0.090         0.121        -0.044         0.622
 I58R          -0.042        -0.042        -0.045         0.625         0.453
 I61R          -0.120         0.120        -0.048         0.279         0.411
 I62R           0.037         0.167         0.016         0.136         0.385
 I63R          -0.165        -0.015         0.016         0.463         0.377
 I65R          -0.285         0.152         0.592        -0.009         0.158


EXPLORATORY FACTOR ANALYSIS WITH 6 FACTOR(S):


MODEL FIT INFORMATION

Number of Free Parameters                      381

Chi-Square Test of Model Fit

          Value                           4246.739*
          Degrees of Freedom                  1764
          P-Value                           0.0000

*   The chi-square value for MLM, MLMV, MLR, ULSMV, WLSM and WLSMV cannot be used
    for chi-square difference testing in the regular way.  MLM, MLR and WLSM
    chi-square difference testing is described on the Mplus website.  MLMV, WLSMV,
    and ULSMV difference testing is done using the DIFFTEST option.

RMSEA (Root Mean Square Error Of Approximation)

          Estimate                           0.041
          90 Percent C.I.                    0.039  0.043
          Probability RMSEA <= .05           1.000

CFI/TLI

          CFI                                0.892
          TLI                                0.868

Chi-Square Test of Model Fit for the Baseline Model

          Value                          25069.848
          Degrees of Freedom                  2145
          P-Value                           0.0000

SRMR (Standardized Root Mean Square Residual)

          Value                              0.046


MINIMUM ROTATION FUNCTION VALUE       1.99582


           GEOMIN ROTATED LOADINGS (* significant at 5% level)
                  1             2             3             4             5
              ________      ________      ________      ________      ________
 I1            -0.041        -0.049         0.617*        0.088*        0.022
 I4            -0.013         0.070         0.361*        0.094*       -0.073
 I6             0.031         0.057         0.619*        0.047        -0.169*
 I7             0.224*       -0.176*        0.087*        0.275*        0.331*
 I11            0.078        -0.034        -0.126*        0.270*        0.514*
 I12            0.518*       -0.143*        0.022         0.065*       -0.186*
 I13           -0.030         0.414*        0.066         0.037         0.276*
 I15            0.105*        0.363*        0.034         0.085*        0.308*
 I17            0.313*        0.157*        0.437*        0.006         0.097*
 I21           -0.041         0.253*        0.330*        0.204*       -0.101*
 I23            0.050         0.049         0.646*        0.082*       -0.078*
 I24            0.020         0.005         0.262*        0.327*        0.017
 I28           -0.026         0.128*       -0.001         0.195*        0.459*
 I29            0.659*       -0.030        -0.088*       -0.073*       -0.011
 I32            0.156*        0.338*        0.070*        0.056         0.293*
 I33            0.213*        0.093*        0.063         0.236*        0.220*
 I34            0.497*        0.138*        0.193*       -0.070         0.078
 I35            0.251*       -0.033         0.093*        0.078*        0.026
 I36            0.116*       -0.006         0.069         0.383*        0.242*
 I39            0.871*       -0.035        -0.029        -0.029         0.012
 I42            0.479*        0.241*        0.177*       -0.164*        0.007
 I43            0.271*        0.119*        0.043         0.233*        0.112*
 I44            0.934*        0.019        -0.101*       -0.035        -0.039
 I45           -0.069*        0.346*       -0.084*        0.142*        0.428*
 I46            0.690*        0.117*       -0.101*        0.024        -0.222*
 I47           -0.142*        0.409*        0.062         0.058        -0.292*
 I49           -0.005         0.547*       -0.072*        0.046         0.321*
 I50           -0.026         0.808*       -0.027         0.024        -0.021
 I51            0.017         0.873*       -0.066*        0.006        -0.060
 I52            0.097*        0.685*       -0.029         0.124*        0.075*
 I53            0.113*        0.587*       -0.040         0.100*        0.083
 I54           -0.245*        0.206*        0.011         0.883*       -0.022
 I55           -0.053         0.170*        0.025         0.652*       -0.026
 I56            0.629*        0.025         0.002        -0.378*       -0.066
 I57            0.105*        0.333*        0.281*       -0.129*       -0.034
 I59            0.231*        0.225*        0.037         0.088*        0.346*
 I60            0.158*        0.048        -0.040         0.232*        0.350*
 I64            0.178*        0.271*        0.245*       -0.032         0.040
 I66            0.217*        0.428*        0.228*       -0.196*        0.172*
 I2R           -0.166*        0.112*        0.052        -0.060        -0.074
 I3R            0.106        -0.127*        0.009         0.027         0.145*
 I5R           -0.063        -0.047         0.563*       -0.035         0.036
 I8R           -0.181*        0.152*        0.020        -0.055         0.430*
 I9R           -0.211*        0.263*        0.150*       -0.070        -0.140*
 I10R          -0.246*        0.093*       -0.072        -0.117*        0.007
 I14R          -0.175*        0.139*        0.127*       -0.065        -0.093*
 I16R           0.105*       -0.179*        0.198*        0.202*        0.361*
 I18R          -0.101*       -0.086*        0.715*        0.039         0.041
 I19R          -0.040         0.039         0.104*       -0.027         0.060
 I20R           0.092        -0.030         0.022         0.071*        0.022
 I22R          -0.066*       -0.060*        0.634*        0.067*        0.038
 I25R          -0.069         0.017         0.103*       -0.084*        0.457*
 I26R           0.040         0.238*        0.146*       -0.173*        0.208*
 I27R           0.009         0.031         0.046        -0.045         0.115*
 I30R          -0.107*        0.232*        0.069*       -0.033         0.572*
 I31R          -0.051         0.084*        0.165*       -0.088*        0.013
 I37R           0.084*       -0.099*        0.114*        0.253*        0.393*
 I38R           0.008         0.017         0.010        -0.093*        0.305*
 I40R          -0.072*       -0.007        -0.061*        0.071*        0.768*
 I41R          -0.037         0.236*        0.065*       -0.044         0.608*
 I48R          -0.014        -0.063*       -0.102*       -0.020         0.694*
 I58R           0.182*       -0.034        -0.008        -0.002         0.042
 I61R          -0.078*        0.065        -0.014        -0.142*        0.323*
 I62R           0.018         0.080*        0.030        -0.150*        0.373*
 I63R          -0.045        -0.057         0.066        -0.003         0.145*
 I65R          -0.263*        0.070         0.061*        0.620*        0.049


           GEOMIN ROTATED LOADINGS (* significant at 5% level)
                  6
              ________
 I1            -0.010
 I4             0.013
 I6             0.010
 I7             0.046
 I11           -0.081*
 I12           -0.264*
 I13           -0.036
 I15           -0.083*
 I17           -0.054
 I21            0.183*
 I23            0.038
 I24            0.170*
 I28           -0.075*
 I29           -0.055
 I32           -0.064
 I33            0.161*
 I34           -0.084
 I35            0.478*
 I36            0.186*
 I39            0.041
 I42           -0.081
 I43            0.068
 I44            0.055
 I45            0.171*
 I46            0.067
 I47            0.200*
 I49            0.062*
 I50            0.019
 I51            0.057
 I52           -0.019
 I53            0.019
 I54           -0.034
 I55           -0.034
 I56           -0.061
 I57           -0.020
 I59           -0.010
 I60            0.203*
 I64           -0.253*
 I66           -0.244*
 I2R            0.411*
 I3R            0.582*
 I5R            0.102*
 I8R            0.155*
 I9R            0.131*
 I10R           0.258*
 I14R           0.456*
 I16R           0.110*
 I18R           0.114*
 I19R           0.311*
 I20R           0.730*
 I22R           0.210*
 I25R           0.007
 I26R           0.037
 I27R           0.096*
 I30R           0.105*
 I31R           0.407*
 I37R           0.048
 I38R           0.196*
 I40R          -0.010
 I41R          -0.018
 I48R          -0.005
 I58R           0.794*
 I61R           0.305*
 I62R           0.108*
 I63R           0.493*
 I65R          -0.068*


           GEOMIN FACTOR CORRELATIONS (* significant at 5% level)
                  1             2             3             4             5
              ________      ________      ________      ________      ________
      1         1.000
      2         0.046         1.000
      3        -0.021         0.212*        1.000
      4         0.031         0.114*        0.252*        1.000
      5         0.154*        0.205*        0.262*        0.192*        1.000
      6        -0.198*        0.047         0.320*        0.119*        0.222*


           GEOMIN FACTOR CORRELATIONS (* significant at 5% level)
                  6
              ________
      6         1.000


           ESTIMATED RESIDUAL VARIANCES
              I1            I4            I6            I7            I11
              ________      ________      ________      ________      ________
      1         0.589         0.836         0.612         0.674         0.638


           ESTIMATED RESIDUAL VARIANCES
              I12           I13           I15           I17           I21
              ________      ________      ________      ________      ________
      1         0.564         0.680         0.672         0.619         0.648


           ESTIMATED RESIDUAL VARIANCES
              I23           I24           I28           I29           I32
              ________      ________      ________      ________      ________
      1         0.541         0.703         0.690         0.529         0.681


           ESTIMATED RESIDUAL VARIANCES
              I33           I34           I35           I36           I39
              ________      ________      ________      ________      ________
      1         0.724         0.651         0.694         0.638         0.251


           ESTIMATED RESIDUAL VARIANCES
              I42           I43           I44           I45           I46
              ________      ________      ________      ________      ________
      1         0.642         0.790         0.141         0.551         0.516


           ESTIMATED RESIDUAL VARIANCES
              I47           I49           I50           I51           I52
              ________      ________      ________      ________      ________
      1         0.716         0.525         0.356         0.268         0.459


           ESTIMATED RESIDUAL VARIANCES
              I53           I54           I55           I56           I57
              ________      ________      ________      ________      ________
      1         0.590         0.106         0.523         0.450         0.780


           ESTIMATED RESIDUAL VARIANCES
              I59           I60           I64           I66           I2R
              ________      ________      ________      ________      ________
      1         0.678         0.679         0.763         0.569         0.755


           ESTIMATED RESIDUAL VARIANCES
              I3R           I5R           I8R           I9R           I10R
              ________      ________      ________      ________      ________
      1         0.602         0.634         0.693         0.815         0.840


           ESTIMATED RESIDUAL VARIANCES
              I14R          I16R          I18R          I19R          I20R
              ________      ________      ________      ________      ________
      1         0.668         0.657         0.393         0.849         0.450


           ESTIMATED RESIDUAL VARIANCES
              I22R          I25R          I26R          I27R          I30R
              ________      ________      ________      ________      ________
      1         0.426         0.767         0.823         0.964         0.502


           ESTIMATED RESIDUAL VARIANCES
              I31R          I37R          I38R          I40R          I41R
              ________      ________      ________      ________      ________
      1         0.743         0.677         0.844         0.425         0.508


           ESTIMATED RESIDUAL VARIANCES
              I48R          I58R          I61R          I62R          I63R
              ________      ________      ________      ________      ________
      1         0.564         0.381         0.750         0.809         0.669


           ESTIMATED RESIDUAL VARIANCES
              I65R
              ________
      1         0.523


           S.E. GEOMIN ROTATED LOADINGS
                  1             2             3             4             5
              ________      ________      ________      ________      ________
 I1             0.033         0.031         0.029         0.036         0.034
 I4             0.033         0.037         0.035         0.036         0.037
 I6             0.029         0.031         0.030         0.036         0.040
 I7             0.045         0.039         0.040         0.043         0.045
 I11            0.040         0.033         0.040         0.041         0.035
 I12            0.036         0.038         0.029         0.033         0.041
 I13            0.031         0.033         0.037         0.032         0.038
 I15            0.034         0.038         0.033         0.040         0.040
 I17            0.041         0.042         0.037         0.031         0.040
 I21            0.030         0.033         0.036         0.032         0.035
 I23            0.029         0.029         0.028         0.033         0.034
 I24            0.035         0.030         0.039         0.034         0.036
 I28            0.028         0.034         0.031         0.039         0.034
 I29            0.025         0.028         0.037         0.031         0.029
 I32            0.035         0.036         0.032         0.035         0.036
 I33            0.041         0.039         0.040         0.042         0.040
 I34            0.039         0.047         0.047         0.046         0.045
 I35            0.045         0.029         0.036         0.037         0.032
 I36            0.047         0.027         0.042         0.037         0.040
 I39            0.014         0.025         0.033         0.029         0.025
 I42            0.041         0.040         0.047         0.047         0.036
 I43            0.039         0.037         0.036         0.041         0.042
 I44            0.012         0.021         0.035         0.028         0.025
 I45            0.030         0.029         0.031         0.032         0.032
 I46            0.022         0.033         0.037         0.026         0.037
 I47            0.043         0.041         0.042         0.038         0.045
 I49            0.023         0.026         0.029         0.028         0.035
 I50            0.025         0.018         0.029         0.024         0.029
 I51            0.025         0.017         0.031         0.023         0.031
 I52            0.040         0.024         0.029         0.039         0.038
 I53            0.037         0.028         0.034         0.040         0.045
 I54            0.068         0.060         0.018         0.024         0.018
 I55            0.049         0.055         0.031         0.026         0.032
 I56            0.040         0.027         0.029         0.037         0.038
 I57            0.043         0.039         0.043         0.038         0.039
 I59            0.039         0.038         0.038         0.038         0.039
 I60            0.046         0.031         0.038         0.040         0.042
 I64            0.055         0.042         0.045         0.040         0.039
 I66            0.061         0.048         0.052         0.048         0.051
 I2R            0.046         0.041         0.037         0.038         0.040
 I3R            0.056         0.040         0.033         0.031         0.039
 I5R            0.036         0.035         0.030         0.031         0.033
 I8R            0.037         0.037         0.033         0.035         0.034
 I9R            0.043         0.041         0.043         0.042         0.042
 I10R           0.040         0.043         0.039         0.043         0.038
 I14R           0.048         0.039         0.041         0.038         0.038
 I16R           0.043         0.039         0.043         0.039         0.039
 I18R           0.034         0.033         0.028         0.027         0.024
 I19R           0.036         0.038         0.041         0.033         0.039
 I20R           0.060         0.026         0.030         0.032         0.027
 I22R           0.030         0.030         0.027         0.028         0.026
 I25R           0.035         0.036         0.038         0.036         0.035
 I26R           0.039         0.041         0.046         0.039         0.041
 I27R           0.037         0.039         0.042         0.037         0.040
 I30R           0.029         0.038         0.029         0.026         0.031
 I31R           0.038         0.039         0.039         0.036         0.035
 I37R           0.040         0.035         0.040         0.040         0.037
 I38R           0.038         0.041         0.042         0.043         0.042
 I40R           0.031         0.028         0.031         0.032         0.026
 I41R           0.026         0.036         0.029         0.030         0.029
 I48R           0.029         0.032         0.037         0.030         0.026
 I58R           0.065         0.027         0.025         0.023         0.030
 I61R           0.036         0.036         0.033         0.036         0.036
 I62R           0.032         0.037         0.039         0.036         0.038
 I63R           0.043         0.032         0.035         0.030         0.037
 I65R           0.054         0.046         0.028         0.024         0.029


           S.E. GEOMIN ROTATED LOADINGS
                  6
              ________
 I1             0.036
 I4             0.037
 I6             0.029
 I7             0.039
 I11            0.041
 I12            0.044
 I13            0.034
 I15            0.038
 I17            0.038
 I21            0.037
 I23            0.031
 I24            0.037
 I28            0.037
 I29            0.035
 I32            0.037
 I33            0.041
 I34            0.045
 I35            0.035
 I36            0.042
 I39            0.034
 I42            0.043
 I43            0.039
 I44            0.035
 I45            0.034
 I46            0.035
 I47            0.046
 I49            0.031
 I50            0.028
 I51            0.030
 I52            0.028
 I53            0.035
 I54            0.022
 I55            0.031
 I56            0.036
 I57            0.039
 I59            0.036
 I60            0.040
 I64            0.044
 I66            0.045
 I2R            0.039
 I3R            0.030
 I5R            0.042
 I8R            0.039
 I9R            0.046
 I10R           0.044
 I14R           0.040
 I16R           0.041
 I18R           0.041
 I19R           0.040
 I20R           0.027
 I22R           0.039
 I25R           0.036
 I26R           0.041
 I27R           0.040
 I30R           0.036
 I31R           0.038
 I37R           0.036
 I38R           0.043
 I40R           0.027
 I41R           0.028
 I48R           0.033
 I58R           0.025
 I61R           0.037
 I62R           0.040
 I63R           0.035
 I65R           0.033


           S.E. GEOMIN FACTOR CORRELATIONS
                  1             2             3             4             5
              ________      ________      ________      ________      ________
      1         0.000
      2         0.030         0.000
      3         0.044         0.028         0.000
      4         0.050         0.042         0.031         0.000
      5         0.031         0.026         0.032         0.031         0.000
      6         0.043         0.038         0.033         0.033         0.030


           S.E. GEOMIN FACTOR CORRELATIONS
                  6
              ________
      6         0.000


           S.E. ESTIMATED RESIDUAL VARIANCES
              I1            I4            I6            I7            I11
              ________      ________      ________      ________      ________
      1         0.028         0.024         0.032         0.035         0.035


           S.E. ESTIMATED RESIDUAL VARIANCES
              I12           I13           I15           I17           I21
              ________      ________      ________      ________      ________
      1         0.031         0.027         0.028         0.030         0.029


           S.E. ESTIMATED RESIDUAL VARIANCES
              I23           I24           I28           I29           I32
              ________      ________      ________      ________      ________
      1         0.030         0.030         0.028         0.029         0.028


           S.E. ESTIMATED RESIDUAL VARIANCES
              I33           I34           I35           I36           I39
              ________      ________      ________      ________      ________
      1         0.030         0.035         0.033         0.031         0.021


           S.E. ESTIMATED RESIDUAL VARIANCES
              I42           I43           I44           I45           I46
              ________      ________      ________      ________      ________
      1         0.032         0.026         0.018         0.030         0.028


           S.E. ESTIMATED RESIDUAL VARIANCES
              I47           I49           I50           I51           I52
              ________      ________      ________      ________      ________
      1         0.034         0.026         0.025         0.025         0.026


           S.E. ESTIMATED RESIDUAL VARIANCES
              I53           I54           I55           I56           I57
              ________      ________      ________      ________      ________
      1         0.028         0.029         0.029         0.035         0.027


           S.E. ESTIMATED RESIDUAL VARIANCES
              I59           I60           I64           I66           I2R
              ________      ________      ________      ________      ________
      1         0.030         0.032         0.029         0.039         0.030


           S.E. ESTIMATED RESIDUAL VARIANCES
              I3R           I5R           I8R           I9R           I10R
              ________      ________      ________      ________      ________
      1         0.033         0.029         0.031         0.029         0.026


           S.E. ESTIMATED RESIDUAL VARIANCES
              I14R          I16R          I18R          I19R          I20R
              ________      ________      ________      ________      ________
      1         0.030         0.031         0.027         0.026         0.032


           S.E. ESTIMATED RESIDUAL VARIANCES
              I22R          I25R          I26R          I27R          I30R
              ________      ________      ________      ________      ________
      1         0.027         0.028         0.025         0.013         0.030


           S.E. ESTIMATED RESIDUAL VARIANCES
              I31R          I37R          I38R          I40R          I41R
              ________      ________      ________      ________      ________
      1         0.028         0.032         0.029         0.033         0.028


           S.E. ESTIMATED RESIDUAL VARIANCES
              I48R          I58R          I61R          I62R          I63R
              ________      ________      ________      ________      ________
      1         0.031         0.030         0.029         0.027         0.030


           S.E. ESTIMATED RESIDUAL VARIANCES
              I65R
              ________
      1         0.026


           Est./S.E. GEOMIN ROTATED LOADINGS
                  1             2             3             4             5
              ________      ________      ________      ________      ________
 I1            -1.253        -1.592        21.553         2.436         0.647
 I4            -0.395         1.871        10.271         2.585        -1.943
 I6             1.069         1.822        20.372         1.293        -4.224
 I7             4.963        -4.560         2.142         6.421         7.328
 I11            1.952        -1.019        -3.131         6.587        14.616
 I12           14.529        -3.726         0.758         1.975        -4.564
 I13           -0.967        12.589         1.764         1.154         7.298
 I15            3.052         9.441         1.047         2.116         7.720
 I17            7.726         3.723        11.802         0.191         2.435
 I21           -1.373         7.617         9.239         6.438        -2.904
 I23            1.728         1.690        23.116         2.512        -2.316
 I24            0.576         0.180         6.686         9.661         0.467
 I28           -0.932         3.792        -0.026         4.986        13.559
 I29           26.386        -1.075        -2.394        -2.351        -0.386
 I32            4.461         9.345         2.177         1.584         8.196
 I33            5.185         2.367         1.579         5.590         5.499
 I34           12.706         2.948         4.101        -1.526         1.746
 I35            5.635        -1.121         2.562         2.091         0.817
 I36            2.464        -0.205         1.663        10.293         6.063
 I39           60.763        -1.405        -0.870        -1.006         0.494
 I42           11.600         5.943         3.785        -3.479         0.204
 I43            6.979         3.197         1.186         5.719         2.652
 I44           76.928         0.940        -2.873        -1.251        -1.527
 I45           -2.273        12.127        -2.700         4.394        13.344
 I46           31.020         3.571        -2.726         0.942        -6.031
 I47           -3.293         9.999         1.466         1.521        -6.487
 I49           -0.222        20.669        -2.493         1.648         9.298
 I50           -1.051        45.588        -0.914         0.961        -0.706
 I51            0.677        51.460        -2.100         0.262        -1.947
 I52            2.435        28.537        -0.986         3.199         1.963
 I53            3.058        21.340        -1.170         2.473         1.834
 I54           -3.599         3.456         0.581        37.065        -1.227
 I55           -1.081         3.075         0.818        25.199        -0.822
 I56           15.531         0.917         0.070       -10.218        -1.725
 I57            2.428         8.562         6.527        -3.412        -0.856
 I59            5.905         5.947         0.976         2.299         8.933
 I60            3.405         1.517        -1.070         5.804         8.405
 I64            3.222         6.389         5.467        -0.810         1.018
 I66            3.577         8.907         4.419        -4.078         3.389
 I2R           -3.601         2.720         1.390        -1.582        -1.879
 I3R            1.896        -3.142         0.280         0.870         3.733
 I5R           -1.728        -1.364        18.486        -1.128         1.089
 I8R           -4.945         4.132         0.621        -1.591        12.536
 I9R           -4.953         6.432         3.504        -1.690        -3.332
 I10R          -6.076         2.176        -1.876        -2.692         0.181
 I14R          -3.692         3.553         3.089        -1.702        -2.489
 I16R           2.465        -4.618         4.551         5.219         9.235
 I18R          -2.982        -2.605        25.856         1.469         1.691
 I19R          -1.121         1.033         2.520        -0.817         1.554
 I20R           1.536        -1.139         0.749         2.228         0.810
 I22R          -2.243        -1.990        23.331         2.433         1.443
 I25R          -1.952         0.469         2.696        -2.321        12.984
 I26R           1.028         5.812         3.191        -4.424         5.034
 I27R           0.244         0.791         1.091        -1.232         2.851
 I30R          -3.676         6.164         2.408        -1.271        18.433
 I31R          -1.368         2.167         4.279        -2.463         0.363
 I37R           2.101        -2.826         2.863         6.358        10.703
 I38R           0.204         0.425         0.229        -2.183         7.255
 I40R          -2.334        -0.267        -1.981         2.234        29.054
 I41R          -1.400         6.603         2.248        -1.438        20.787
 I48R          -0.491        -1.974        -2.755        -0.662        26.209
 I58R           2.807        -1.263        -0.316        -0.096         1.430
 I61R          -2.167         1.801        -0.415        -3.984         8.907
 I62R           0.573         2.160         0.763        -4.153         9.844
 I63R          -1.049        -1.754         1.886        -0.114         3.938
 I65R          -4.883         1.522         2.130        25.877         1.688


           Est./S.E. GEOMIN ROTATED LOADINGS
                  6
              ________
 I1            -0.275
 I4             0.350
 I6             0.346
 I7             1.168
 I11           -2.002
 I12           -5.985
 I13           -1.047
 I15           -2.162
 I17           -1.416
 I21            4.917
 I23            1.220
 I24            4.599
 I28           -2.014
 I29           -1.581
 I32           -1.749
 I33            3.883
 I34           -1.866
 I35           13.665
 I36            4.464
 I39            1.225
 I42           -1.885
 I43            1.764
 I44            1.563
 I45            4.976
 I46            1.908
 I47            4.351
 I49            2.013
 I50            0.671
 I51            1.887
 I52           -0.674
 I53            0.555
 I54           -1.555
 I55           -1.108
 I56           -1.689
 I57           -0.508
 I59           -0.270
 I60            5.145
 I64           -5.788
 I66           -5.397
 I2R           10.508
 I3R           19.717
 I5R            2.411
 I8R            3.980
 I9R            2.885
 I10R           5.870
 I14R          11.320
 I16R           2.693
 I18R           2.742
 I19R           7.764
 I20R          27.178
 I22R           5.387
 I25R           0.202
 I26R           0.896
 I27R           2.374
 I30R           2.921
 I31R          10.724
 I37R           1.319
 I38R           4.567
 I40R          -0.376
 I41R          -0.648
 I48R          -0.140
 I58R          31.767
 I61R           8.150
 I62R           2.710
 I63R          14.103
 I65R          -2.072


           Est./S.E. GEOMIN FACTOR CORRELATIONS
                  1             2             3             4             5
              ________      ________      ________      ________      ________
      1         0.000
      2         1.530         0.000
      3        -0.474         7.511         0.000
      4         0.616         2.688         8.063         0.000
      5         4.891         7.820         8.148         6.254         0.000
      6        -4.578         1.244         9.546         3.613         7.500


           Est./S.E. GEOMIN FACTOR CORRELATIONS
                  6
              ________
      6         0.000


           Est./S.E. ESTIMATED RESIDUAL VARIANCES
              I1            I4            I6            I7            I11
              ________      ________      ________      ________      ________
      1        21.393        35.559        19.177        19.058        18.375


           Est./S.E. ESTIMATED RESIDUAL VARIANCES
              I12           I13           I15           I17           I21
              ________      ________      ________      ________      ________
      1        18.101        25.028        23.832        20.441        22.281


           Est./S.E. ESTIMATED RESIDUAL VARIANCES
              I23           I24           I28           I29           I32
              ________      ________      ________      ________      ________
      1        17.903        23.234        24.592        18.003        24.233


           Est./S.E. ESTIMATED RESIDUAL VARIANCES
              I33           I34           I35           I36           I39
              ________      ________      ________      ________      ________
      1        24.306        18.638        21.344        20.570        11.753


           Est./S.E. ESTIMATED RESIDUAL VARIANCES
              I42           I43           I44           I45           I46
              ________      ________      ________      ________      ________
      1        20.028        30.237         7.778        18.596        18.204


           Est./S.E. ESTIMATED RESIDUAL VARIANCES
              I47           I49           I50           I51           I52
              ________      ________      ________      ________      ________
      1        20.928        20.069        14.084        10.717        17.462


           Est./S.E. ESTIMATED RESIDUAL VARIANCES
              I53           I54           I55           I56           I57
              ________      ________      ________      ________      ________
      1        21.207         3.619        18.244        12.921        28.511


           Est./S.E. ESTIMATED RESIDUAL VARIANCES
              I59           I60           I64           I66           I2R
              ________      ________      ________      ________      ________
      1        22.514        21.270        26.669        14.560        24.828


           Est./S.E. ESTIMATED RESIDUAL VARIANCES
              I3R           I5R           I8R           I9R           I10R
              ________      ________      ________      ________      ________
      1        18.199        21.559        22.524        28.412        31.870


           Est./S.E. ESTIMATED RESIDUAL VARIANCES
              I14R          I16R          I18R          I19R          I20R
              ________      ________      ________      ________      ________
      1        22.259        21.334        14.490        32.897        14.227


           Est./S.E. ESTIMATED RESIDUAL VARIANCES
              I22R          I25R          I26R          I27R          I30R
              ________      ________      ________      ________      ________
      1        15.552        27.582        33.073        72.504        16.940


           Est./S.E. ESTIMATED RESIDUAL VARIANCES
              I31R          I37R          I38R          I40R          I41R
              ________      ________      ________      ________      ________
      1        26.492        21.120        29.078        12.782        17.945


           Est./S.E. ESTIMATED RESIDUAL VARIANCES
              I48R          I58R          I61R          I62R          I63R
              ________      ________      ________      ________      ________
      1        17.918        12.897        26.284        29.484        22.134


           Est./S.E. ESTIMATED RESIDUAL VARIANCES
              I65R
              ________
      1        19.963


           FACTOR STRUCTURE
                  1             2             3             4             5
              ________      ________      ________      ________      ________
 I1            -0.048         0.094         0.632         0.240         0.182
 I4            -0.028         0.142         0.385         0.180         0.055
 I6            -0.006         0.161         0.601         0.179         0.021
 I7             0.264        -0.046         0.215         0.353         0.415
 I11            0.183         0.076         0.042         0.326         0.520
 I12            0.537        -0.158        -0.136         0.003        -0.177
 I13            0.038         0.485         0.225         0.149         0.373
 I15            0.187         0.444         0.185         0.187         0.406
 I17            0.337         0.282         0.473         0.156         0.281
 I21           -0.082         0.332         0.468         0.317         0.111
 I23            0.022         0.183         0.668         0.241         0.133
 I24           -0.006         0.110         0.404         0.418         0.191
 I28            0.071         0.239         0.172         0.288         0.501
 I29            0.666        -0.032        -0.147        -0.087         0.035
 I32            0.229         0.423         0.209         0.166         0.401
 I33            0.225         0.195         0.246         0.330         0.369
 I34            0.526         0.206         0.187         0.014         0.201
 I35            0.159         0.035         0.259         0.167         0.203
 I36            0.126         0.116         0.285         0.472         0.392
 I39            0.863         0.000        -0.045        -0.006         0.135
 I42            0.498         0.279         0.152        -0.086         0.127
 I43            0.286         0.193         0.172         0.295         0.249
 I44            0.919         0.031        -0.118        -0.030         0.088
 I45           -0.015         0.437         0.193         0.261         0.532
 I46            0.651         0.088        -0.121        -0.001        -0.098
 I47           -0.207         0.372         0.153         0.083        -0.158
 I49            0.060         0.605         0.159         0.159         0.436
 I50            0.005         0.801         0.152         0.106         0.143
 I51            0.038         0.851         0.123         0.084         0.118
 I52            0.148         0.711         0.159         0.209         0.242
 I53            0.153         0.613         0.135         0.178         0.233
 I54           -0.205         0.292         0.265         0.893         0.147
 I55           -0.023         0.240         0.209         0.667         0.125
 I56            0.620        -0.005        -0.138        -0.375        -0.050
 I57            0.109         0.375         0.302        -0.026         0.095
 I59            0.299         0.324         0.189         0.196         0.452
 I60            0.182         0.154         0.182         0.324         0.464
 I64            0.240         0.324         0.220         0.043         0.125
 I66            0.301         0.488         0.232        -0.079         0.261
 I2R           -0.257         0.112         0.176        -0.004         0.017
 I3R            0.008        -0.060         0.211         0.115         0.272
 I5R           -0.092         0.077         0.588         0.118         0.180
 I8R           -0.141         0.237         0.205         0.063         0.463
 I9R           -0.252         0.254         0.198        -0.020        -0.064
 I10R          -0.294         0.066         0.007        -0.100         0.004
 I14R          -0.278         0.153         0.265         0.014         0.030
 I16R           0.133        -0.030         0.339         0.318         0.456
 I18R          -0.135         0.079         0.755         0.228         0.227
 I19R          -0.094         0.083         0.221         0.051         0.153
 I20R          -0.049         0.026         0.271         0.167         0.212
 I22R          -0.116         0.097         0.716         0.250         0.241
 I25R          -0.004         0.120         0.209         0.030         0.462
 I26R           0.067         0.295         0.218        -0.063         0.276
 I27R           0.007         0.064         0.101         0.003         0.147
 I30R          -0.032         0.361         0.296         0.130         0.638
 I31R          -0.132         0.128         0.295         0.013         0.139
 I37R           0.136         0.040         0.273         0.354         0.475
 I38R           0.014         0.081         0.132        -0.007         0.338
 I40R           0.051         0.141         0.154         0.199         0.751
 I41R           0.068         0.367         0.258         0.113         0.655
 I48R           0.092         0.055         0.060         0.080         0.647
 I58R           0.030         0.018         0.245         0.101         0.238
 I61R          -0.090         0.123         0.148        -0.042         0.362
 I62R           0.053         0.151         0.140        -0.048         0.395
 I63R          -0.124         0.008         0.250         0.092         0.253
 I65R          -0.221         0.148         0.228         0.636         0.143


           FACTOR STRUCTURE
                  6
              ________
 I1             0.209
 I4             0.129
 I6             0.172
 I7             0.128
 I11            0.008
 I12           -0.400
 I13            0.076
 I15            0.003
 I17            0.053
 I21            0.310
 I23            0.229
 I24            0.293
 I28            0.061
 I29           -0.226
 I32            0.015
 I33            0.220
 I34           -0.106
 I35            0.471
 I36            0.285
 I39           -0.143
 I42           -0.126
 I43            0.087
 I44           -0.174
 I45            0.286
 I46           -0.143
 I47            0.208
 I49            0.143
 I50            0.051
 I51            0.061
 I52            0.016
 I53            0.042
 I54            0.128
 I55            0.064
 I56           -0.244
 I57            0.042
 I59            0.054
 I60            0.267
 I64           -0.192
 I66           -0.179
 I2R            0.442
 I3R            0.593
 I5R            0.296
 I8R            0.294
 I9R            0.194
 I10R           0.275
 I14R           0.509
 I16R           0.249
 I18R           0.372
 I19R           0.364
 I20R           0.731
 I22R           0.439
 I25R           0.146
 I26R           0.112
 I27R           0.130
 I30R           0.282
 I31R           0.466
 I37R           0.180
 I38R           0.255
 I40R           0.164
 I41R           0.151
 I48R           0.115
 I58R           0.763
 I61R           0.374
 I62R           0.182
 I63R           0.553
 I65R           0.092


EXPLORATORY FACTOR ANALYSIS WITH 7 FACTOR(S):


MODEL FIT INFORMATION

Number of Free Parameters                      441

Chi-Square Test of Model Fit

          Value                           3815.460*
          Degrees of Freedom                  1704
          P-Value                           0.0000

*   The chi-square value for MLM, MLMV, MLR, ULSMV, WLSM and WLSMV cannot be used
    for chi-square difference testing in the regular way.  MLM, MLR and WLSM
    chi-square difference testing is described on the Mplus website.  MLMV, WLSMV,
    and ULSMV difference testing is done using the DIFFTEST option.

RMSEA (Root Mean Square Error Of Approximation)

          Estimate                           0.038
          90 Percent C.I.                    0.037  0.040
          Probability RMSEA <= .05           1.000

CFI/TLI

          CFI                                0.908
          TLI                                0.884

Chi-Square Test of Model Fit for the Baseline Model

          Value                          25069.848
          Degrees of Freedom                  2145
          P-Value                           0.0000

SRMR (Standardized Root Mean Square Residual)

          Value                              0.042


MINIMUM ROTATION FUNCTION VALUE       1.80317


           GEOMIN ROTATED LOADINGS (* significant at 5% level)
                  1             2             3             4             5
              ________      ________      ________      ________      ________
 I1            -0.068         0.660*       -0.003         0.010         0.020
 I4            -0.083*        0.432*        0.154*       -0.024        -0.091*
 I6             0.021         0.648*        0.086*       -0.005        -0.174*
 I7             0.147*        0.114*       -0.119*        0.186*        0.306*
 I11           -0.033        -0.058         0.069         0.116*        0.489*
 I12            0.473*        0.022        -0.114*        0.020        -0.210*
 I13           -0.030         0.095*        0.432*        0.003         0.272*
 I15            0.054         0.093*        0.430*       -0.022         0.292*
 I17            0.349*        0.415*        0.123*        0.025         0.099*
 I21           -0.079*        0.377*        0.288*        0.146*       -0.116*
 I23            0.051         0.667*        0.061         0.044        -0.079*
 I24            0.025         0.256*       -0.022         0.339*        0.006
 I28           -0.112*        0.072*        0.219*        0.059         0.442*
 I29            0.632*       -0.115*       -0.042        -0.072*       -0.021
 I32            0.125*        0.111*        0.378*       -0.019         0.281*
 I33            0.226*        0.029         0.051         0.273*        0.210*
 I34            0.538*        0.141*        0.078        -0.015         0.083
 I35            0.150*        0.146*        0.024        -0.019         0.015
 I36            0.087*        0.067        -0.011         0.368*        0.223*
 I39            0.853*       -0.083        -0.088*        0.006         0.010
 I42            0.541*        0.114*        0.165*       -0.080         0.018
 I43            0.303*       -0.005         0.057         0.297*        0.101*
 I44            0.911*       -0.158*       -0.037         0.004        -0.043
 I45           -0.074*       -0.072*        0.345*        0.133*        0.426*
 I46            0.679*       -0.142*        0.071*        0.064*       -0.234*
 I47           -0.059         0.021         0.318*        0.175*       -0.283*
 I49            0.001        -0.052         0.546*        0.034         0.321*
 I50           -0.020         0.022         0.810*        0.002        -0.022
 I51            0.033        -0.028         0.861*        0.003        -0.061
 I52            0.143*       -0.038         0.641*        0.167*        0.070
 I53            0.176*       -0.074         0.522*        0.176*        0.082
 I54           -0.185*       -0.001         0.107*        0.919*       -0.028
 I55            0.018        -0.009         0.060         0.712*       -0.024
 I56            0.619*       -0.025         0.029        -0.374*       -0.067
 I57            0.126*        0.293*        0.334*       -0.137*       -0.028
 I59            0.245*        0.019         0.205*        0.098*        0.343*
 I60            0.061         0.014         0.116*        0.128*        0.330*
 I64            0.257*        0.198*        0.211*        0.034         0.047
 I66            0.337*        0.153*        0.335*       -0.083         0.192*
 I2R           -0.099*        0.011         0.022         0.046        -0.049
 I3R            0.045         0.028        -0.119*       -0.006         0.152*
 I5R            0.003         0.542*       -0.102*        0.010         0.056
 I8R           -0.097*       -0.033         0.075*        0.044         0.456*
 I9R           -0.043         0.053         0.096*        0.141*       -0.110
 I10R          -0.206*       -0.090*        0.049        -0.053         0.027
 I14R          -0.061         0.050         0.004         0.108*       -0.069
 I16R           0.141*        0.151*       -0.232*        0.251*        0.362*
 I18R          -0.059*        0.710*       -0.112*        0.047         0.057*
 I19R          -0.002         0.077        -0.016         0.030         0.076
 I20R          -0.012         0.084*        0.011        -0.015         0.027
 I22R          -0.018         0.620*       -0.106*        0.096*        0.054
 I25R           0.013         0.042        -0.051         0.004         0.478*
 I26R           0.195*        0.036         0.094*        0.015         0.238*
 I27R           0.055         0.010        -0.022         0.013         0.129*
 I30R          -0.050         0.041         0.191*        0.014         0.588*
 I31R           0.023         0.109*       -0.009         0.028         0.034
 I37R           0.139*        0.049        -0.176*        0.328*        0.398*
 I38R           0.051        -0.029        -0.036        -0.035         0.326*
 I40R          -0.052        -0.081*       -0.018         0.076*        0.776*
 I41R          -0.016         0.068*        0.236*       -0.056         0.618*
 I48R          -0.011        -0.115*       -0.060        -0.028         0.702*
 I58R           0.070*        0.048         0.010        -0.085*        0.047
 I61R          -0.046        -0.035         0.024        -0.100*        0.348*
 I62R           0.063        -0.001         0.037        -0.107*        0.395*
 I63R          -0.145*        0.138*        0.016        -0.112*        0.148*
 I65R          -0.202*        0.044        -0.016         0.658*        0.052


           GEOMIN ROTATED LOADINGS (* significant at 5% level)
                  6             7
              ________      ________
 I1            -0.097*        0.003
 I4            -0.176*        0.071
 I6            -0.036         0.017
 I7            -0.270*        0.122*
 I11           -0.395*        0.032
 I12           -0.261*       -0.175*
 I13           -0.059        -0.020
 I15           -0.224*       -0.011
 I17            0.006        -0.070
 I21           -0.046         0.201*
 I23           -0.022         0.032
 I24            0.001         0.160*
 I28           -0.315*        0.009
 I29           -0.118*       -0.010
 I32           -0.167*       -0.015
 I33            0.001         0.156*
 I34            0.028        -0.100*
 I35           -0.067         0.503*
 I36           -0.105*        0.210*
 I39           -0.067         0.062
 I42            0.110*       -0.119*
 I43            0.019         0.058
 I44           -0.067*        0.081*
 I45           -0.005         0.167*
 I46           -0.029         0.093*
 I47            0.301*        0.115*
 I49           -0.008         0.063*
 I50            0.006         0.022
 I51            0.051         0.052
 I52            0.048        -0.031
 I53            0.112*       -0.013
 I54           -0.020        -0.064
 I55            0.030        -0.072
 I56           -0.026        -0.032
 I57            0.048        -0.036
 I59           -0.049        -0.003
 I60           -0.231*        0.268*
 I64            0.058        -0.278*
 I66            0.180*       -0.307*
 I2R            0.363*        0.297*
 I3R            0.093         0.551*
 I5R            0.186*        0.019
 I8R            0.245*        0.060
 I9R            0.489*       -0.031
 I10R           0.252*        0.179*
 I14R           0.490*        0.307*
 I16R           0.029         0.080
 I18R           0.121*        0.050
 I19R           0.220*        0.238*
 I20R           0.067         0.704*
 I22R           0.169*        0.133*
 I25R           0.166*       -0.066
 I26R           0.382*       -0.096*
 I27R           0.146*        0.042
 I30R           0.130*        0.045
 I31R           0.357*        0.294*
 I37R           0.044         0.010
 I38R           0.175*        0.131*
 I40R          -0.040        -0.024
 I41R          -0.013        -0.033
 I48R          -0.050        -0.010
 I58R           0.080         0.770*
 I61R           0.217*        0.229*
 I62R           0.147*        0.049
 I63R          -0.019         0.496*
 I65R           0.014        -0.103*


           GEOMIN FACTOR CORRELATIONS (* significant at 5% level)
                  1             2             3             4             5
              ________      ________      ________      ________      ________
      1         1.000
      2         0.012         1.000
      3         0.093*        0.172*        1.000
      4        -0.013         0.323*        0.193*        1.000
      5         0.150*        0.290*        0.206*        0.247*        1.000
      6        -0.192*        0.161*        0.150*        0.016         0.070
      7        -0.072*        0.304*        0.001         0.173*        0.258*


           GEOMIN FACTOR CORRELATIONS (* significant at 5% level)
                  6             7
              ________      ________
      6         1.000
      7         0.068         1.000


           ESTIMATED RESIDUAL VARIANCES
              I1            I4            I6            I7            I11
              ________      ________      ________      ________      ________
      1         0.563         0.773         0.597         0.662         0.591


           ESTIMATED RESIDUAL VARIANCES
              I12           I13           I15           I17           I21
              ________      ________      ________      ________      ________
      1         0.559         0.668         0.627         0.616         0.617


           ESTIMATED RESIDUAL VARIANCES
              I23           I24           I28           I29           I32
              ________      ________      ________      ________      ________
      1         0.532         0.697         0.631         0.527         0.658


           ESTIMATED RESIDUAL VARIANCES
              I33           I34           I35           I36           I39
              ________      ________      ________      ________      ________
      1         0.711         0.641         0.665         0.629         0.246


           ESTIMATED RESIDUAL VARIANCES
              I42           I43           I44           I45           I46
              ________      ________      ________      ________      ________
      1         0.627         0.766         0.139         0.546         0.507


           ESTIMATED RESIDUAL VARIANCES
              I47           I49           I50           I51           I52
              ________      ________      ________      ________      ________
      1         0.693         0.519         0.344         0.262         0.455


           ESTIMATED RESIDUAL VARIANCES
              I53           I54           I55           I56           I57
              ________      ________      ________      ________      ________
      1         0.577         0.102         0.496         0.444         0.769


           ESTIMATED RESIDUAL VARIANCES
              I59           I60           I64           I66           I2R
              ________      ________      ________      ________      ________
      1         0.676         0.645         0.753         0.537         0.731


           ESTIMATED RESIDUAL VARIANCES
              I3R           I5R           I8R           I9R           I10R
              ________      ________      ________      ________      ________
      1         0.600         0.623         0.666         0.695         0.834


           ESTIMATED RESIDUAL VARIANCES
              I14R          I16R          I18R          I19R          I20R
              ________      ________      ________      ________      ________
      1         0.594         0.635         0.392         0.840         0.439


           ESTIMATED RESIDUAL VARIANCES
              I22R          I25R          I26R          I27R          I30R
              ________      ________      ________      ________      ________
      1         0.421         0.741         0.722         0.951         0.498


           ESTIMATED RESIDUAL VARIANCES
              I31R          I37R          I38R          I40R          I41R
              ________      ________      ________      ________      ________
      1         0.716         0.634         0.828         0.422         0.506


           ESTIMATED RESIDUAL VARIANCES
              I48R          I58R          I61R          I62R          I63R
              ________      ________      ________      ________      ________
      1         0.563         0.367         0.741         0.797         0.625


           ESTIMATED RESIDUAL VARIANCES
              I65R
              ________
      1         0.508


           S.E. GEOMIN ROTATED LOADINGS
                  1             2             3             4             5
              ________      ________      ________      ________      ________
 I1             0.036         0.028         0.029         0.030         0.034
 I4             0.037         0.035         0.042         0.034         0.043
 I6             0.031         0.033         0.039         0.031         0.042
 I7             0.045         0.043         0.043         0.049         0.054
 I11            0.029         0.036         0.040         0.043         0.048
 I12            0.031         0.028         0.035         0.028         0.043
 I13            0.029         0.041         0.036         0.032         0.042
 I15            0.032         0.038         0.039         0.033         0.051
 I17            0.034         0.041         0.050         0.034         0.041
 I21            0.033         0.035         0.035         0.034         0.039
 I23            0.031         0.028         0.038         0.031         0.035
 I24            0.031         0.039         0.032         0.036         0.036
 I28            0.034         0.036         0.038         0.037         0.048
 I29            0.024         0.044         0.028         0.030         0.029
 I32            0.036         0.037         0.038         0.033         0.044
 I33            0.037         0.037         0.036         0.042         0.041
 I34            0.033         0.053         0.048         0.043         0.046
 I35            0.037         0.040         0.030         0.036         0.031
 I36            0.039         0.043         0.030         0.041         0.044
 I39            0.017         0.047         0.029         0.025         0.023
 I42            0.031         0.052         0.047         0.044         0.038
 I43            0.037         0.034         0.035         0.041         0.042
 I44            0.016         0.050         0.023         0.022         0.024
 I45            0.027         0.031         0.030         0.034         0.035
 I46            0.022         0.045         0.028         0.029         0.037
 I47            0.033         0.033         0.043         0.047         0.049
 I49            0.023         0.030         0.028         0.029         0.038
 I50            0.026         0.029         0.020         0.026         0.032
 I51            0.026         0.028         0.018         0.022         0.032
 I52            0.041         0.032         0.029         0.041         0.038
 I53            0.039         0.039         0.034         0.040         0.045
 I54            0.052         0.022         0.037         0.022         0.021
 I55            0.034         0.031         0.039         0.025         0.032
 I56            0.035         0.034         0.029         0.037         0.038
 I57            0.039         0.044         0.043         0.038         0.039
 I59            0.036         0.034         0.041         0.039         0.040
 I60            0.037         0.035         0.037         0.048         0.053
 I64            0.043         0.049         0.050         0.042         0.041
 I66            0.043         0.057         0.059         0.043         0.056
 I2R            0.039         0.033         0.033         0.041         0.037
 I3R            0.035         0.035         0.039         0.030         0.039
 I5R            0.030         0.031         0.049         0.031         0.035
 I8R            0.036         0.034         0.037         0.034         0.036
 I9R            0.037         0.038         0.046         0.047         0.056
 I10R           0.037         0.037         0.039         0.041         0.039
 I14R           0.033         0.034         0.025         0.038         0.041
 I16R           0.042         0.044         0.042         0.043         0.040
 I18R           0.029         0.028         0.044         0.029         0.027
 I19R           0.036         0.040         0.039         0.038         0.040
 I20R           0.027         0.039         0.030         0.029         0.029
 I22R           0.023         0.028         0.041         0.032         0.029
 I25R           0.031         0.034         0.037         0.033         0.039
 I26R           0.041         0.037         0.047         0.033         0.054
 I27R           0.037         0.042         0.040         0.038         0.043
 I30R           0.026         0.027         0.040         0.026         0.030
 I31R           0.030         0.035         0.030         0.033         0.033
 I37R           0.039         0.036         0.039         0.039         0.037
 I38R           0.038         0.042         0.042         0.044         0.044
 I40R           0.030         0.032         0.029         0.035         0.027
 I41R           0.024         0.029         0.040         0.031         0.031
 I48R           0.027         0.038         0.034         0.032         0.028
 I58R           0.033         0.033         0.026         0.033         0.031
 I61R           0.031         0.035         0.032         0.037         0.038
 I62R           0.034         0.039         0.037         0.040         0.039
 I63R           0.037         0.041         0.029         0.036         0.040
 I65R           0.044         0.028         0.028         0.024         0.030


           S.E. GEOMIN ROTATED LOADINGS
                  6             7
              ________      ________
 I1             0.045         0.034
 I4             0.039         0.039
 I6             0.032         0.031
 I7             0.044         0.050
 I11            0.039         0.036
 I12            0.044         0.046
 I13            0.035         0.033
 I15            0.041         0.033
 I17            0.033         0.040
 I21            0.031         0.038
 I23            0.030         0.032
 I24            0.035         0.038
 I28            0.038         0.028
 I29            0.040         0.029
 I32            0.039         0.032
 I33            0.034         0.041
 I34            0.040         0.044
 I35            0.042         0.034
 I36            0.041         0.042
 I39            0.037         0.032
 I42            0.045         0.045
 I43            0.034         0.037
 I44            0.034         0.032
 I45            0.026         0.034
 I46            0.031         0.035
 I47            0.046         0.050
 I49            0.027         0.030
 I50            0.026         0.029
 I51            0.028         0.031
 I52            0.033         0.029
 I53            0.036         0.031
 I54            0.021         0.035
 I55            0.034         0.038
 I56            0.031         0.029
 I57            0.039         0.041
 I59            0.037         0.038
 I60            0.043         0.042
 I64            0.047         0.043
 I66            0.056         0.046
 I2R            0.043         0.048
 I3R            0.054         0.032
 I5R            0.047         0.034
 I8R            0.043         0.040
 I9R            0.039         0.040
 I10R           0.043         0.047
 I14R           0.041         0.051
 I16R           0.033         0.041
 I18R           0.044         0.033
 I19R           0.043         0.048
 I20R           0.048         0.030
 I22R           0.042         0.039
 I25R           0.042         0.042
 I26R           0.044         0.048
 I27R           0.041         0.041
 I30R           0.041         0.032
 I31R           0.042         0.048
 I37R           0.035         0.028
 I38R           0.046         0.047
 I40R           0.038         0.029
 I41R           0.038         0.028
 I48R           0.039         0.035
 I58R           0.052         0.027
 I61R           0.047         0.043
 I62R           0.043         0.039
 I63R           0.032         0.034
 I65R           0.032         0.039


           S.E. GEOMIN FACTOR CORRELATIONS
                  1             2             3             4             5
              ________      ________      ________      ________      ________
      1         0.000
      2         0.037         0.000
      3         0.031         0.035         0.000
      4         0.044         0.035         0.036         0.000
      5         0.032         0.034         0.028         0.031         0.000
      6         0.031         0.044         0.042         0.042         0.054
      7         0.036         0.037         0.043         0.036         0.032


           S.E. GEOMIN FACTOR CORRELATIONS
                  6             7
              ________      ________
      6         0.000
      7         0.042         0.000


           S.E. ESTIMATED RESIDUAL VARIANCES
              I1            I4            I6            I7            I11
              ________      ________      ________      ________      ________
      1         0.030         0.027         0.033         0.036         0.036


           S.E. ESTIMATED RESIDUAL VARIANCES
              I12           I13           I15           I17           I21
              ________      ________      ________      ________      ________
      1         0.031         0.027         0.030         0.030         0.031


           S.E. ESTIMATED RESIDUAL VARIANCES
              I23           I24           I28           I29           I32
              ________      ________      ________      ________      ________
      1         0.030         0.031         0.030         0.029         0.030


           S.E. ESTIMATED RESIDUAL VARIANCES
              I33           I34           I35           I36           I39
              ________      ________      ________      ________      ________
      1         0.030         0.035         0.034         0.031         0.021


           S.E. ESTIMATED RESIDUAL VARIANCES
              I42           I43           I44           I45           I46
              ________      ________      ________      ________      ________
      1         0.032         0.028         0.019         0.030         0.028


           S.E. ESTIMATED RESIDUAL VARIANCES
              I47           I49           I50           I51           I52
              ________      ________      ________      ________      ________
      1         0.035         0.026         0.026         0.025         0.026


           S.E. ESTIMATED RESIDUAL VARIANCES
              I53           I54           I55           I56           I57
              ________      ________      ________      ________      ________
      1         0.028         0.030         0.030         0.035         0.028


           S.E. ESTIMATED RESIDUAL VARIANCES
              I59           I60           I64           I66           I2R
              ________      ________      ________      ________      ________
      1         0.030         0.033         0.028         0.039         0.030


           S.E. ESTIMATED RESIDUAL VARIANCES
              I3R           I5R           I8R           I9R           I10R
              ________      ________      ________      ________      ________
      1         0.033         0.031         0.031         0.035         0.027


           S.E. ESTIMATED RESIDUAL VARIANCES
              I14R          I16R          I18R          I19R          I20R
              ________      ________      ________      ________      ________
      1         0.031         0.032         0.027         0.026         0.032


           S.E. ESTIMATED RESIDUAL VARIANCES
              I22R          I25R          I26R          I27R          I30R
              ________      ________      ________      ________      ________
      1         0.027         0.030         0.034         0.015         0.030


           S.E. ESTIMATED RESIDUAL VARIANCES
              I31R          I37R          I38R          I40R          I41R
              ________      ________      ________      ________      ________
      1         0.030         0.033         0.030         0.032         0.029


           S.E. ESTIMATED RESIDUAL VARIANCES
              I48R          I58R          I61R          I62R          I63R
              ________      ________      ________      ________      ________
      1         0.031         0.029         0.029         0.028         0.032


           S.E. ESTIMATED RESIDUAL VARIANCES
              I65R
              ________
      1         0.026


           Est./S.E. GEOMIN ROTATED LOADINGS
                  1             2             3             4             5
              ________      ________      ________      ________      ________
 I1            -1.898        23.487        -0.101         0.325         0.590
 I4            -2.267        12.333         3.654        -0.695        -2.102
 I6             0.691        19.888         2.195        -0.154        -4.111
 I7             3.291         2.662        -2.773         3.809         5.633
 I11           -1.135        -1.590         1.721         2.710        10.217
 I12           15.103         0.809        -3.237         0.713        -4.895
 I13           -1.030         2.315        11.992         0.096         6.406
 I15            1.707         2.424        11.022        -0.684         5.753
 I17           10.164        10.210         2.465         0.714         2.412
 I21           -2.398        10.772         8.210         4.270        -2.946
 I23            1.651        24.151         1.611         1.430        -2.240
 I24            0.807         6.615        -0.671         9.378         0.173
 I28           -3.280         2.019         5.765         1.593         9.290
 I29           26.254        -2.642        -1.464        -2.371        -0.730
 I32            3.491         3.019         9.957        -0.560         6.387
 I33            6.084         0.784         1.407         6.479         5.175
 I34           16.140         2.660         1.622        -0.342         1.802
 I35            4.112         3.684         0.801        -0.529         0.500
 I36            2.219         1.575        -0.357         8.984         5.118
 I39           50.368        -1.770        -3.014         0.233         0.444
 I42           17.681         2.191         3.532        -1.797         0.492
 I43            8.272        -0.159         1.616         7.194         2.384
 I44           58.036        -3.143        -1.633         0.206        -1.788
 I45           -2.714        -2.328        11.377         3.939        12.066
 I46           30.378        -3.138         2.547         2.172        -6.373
 I47           -1.784         0.640         7.322         3.690        -5.809
 I49            0.045        -1.726        19.766         1.178         8.520
 I50           -0.789         0.771        39.949         0.065        -0.698
 I51            1.259        -0.974        47.305         0.154        -1.933
 I52            3.485        -1.199        21.773         4.096         1.845
 I53            4.500        -1.900        15.379         4.399         1.827
 I54           -3.521        -0.060         2.845        41.535        -1.376
 I55            0.537        -0.301         1.533        28.242        -0.751
 I56           17.475        -0.748         0.979       -10.141        -1.755
 I57            3.254         6.681         7.685        -3.601        -0.727
 I59            6.868         0.556         4.954         2.497         8.657
 I60            1.631         0.417         3.125         2.662         6.261
 I64            5.966         4.059         4.241         0.812         1.141
 I66            7.796         2.684         5.685        -1.941         3.424
 I2R           -2.540         0.341         0.653         1.123        -1.312
 I3R            1.305         0.795        -3.084        -0.212         3.869
 I5R            0.106        17.404        -2.086         0.320         1.604
 I8R           -2.679        -0.989         2.042         1.293        12.608
 I9R           -1.178         1.403         2.100         3.029        -1.956
 I10R          -5.605        -2.413         1.255        -1.283         0.695
 I14R          -1.813         1.448         0.176         2.826        -1.667
 I16R           3.332         3.445        -5.595         5.869         9.070
 I18R          -2.021        25.664        -2.523         1.633         2.099
 I19R          -0.060         1.909        -0.414         0.807         1.878
 I20R          -0.459         2.172         0.383        -0.506         0.904
 I22R          -0.768        21.996        -2.562         3.054         1.868
 I25R           0.423         1.217        -1.375         0.116        12.177
 I26R           4.800         0.951         1.994         0.452         4.383
 I27R           1.482         0.249        -0.542         0.352         2.974
 I30R          -1.906         1.502         4.806         0.537        19.541
 I31R           0.755         3.085        -0.310         0.841         1.052
 I37R           3.558         1.363        -4.539         8.463        10.760
 I38R           1.324        -0.688        -0.867        -0.779         7.354
 I40R          -1.770        -2.498        -0.632         2.170        28.229
 I41R          -0.654         2.338         5.897        -1.800        20.056
 I48R          -0.386        -3.032        -1.784        -0.861        25.300
 I58R           2.098         1.479         0.386        -2.621         1.543
 I61R          -1.451        -1.012         0.732        -2.679         9.162
 I62R           1.847        -0.030         1.004        -2.705        10.175
 I63R          -3.877         3.364         0.542        -3.115         3.683
 I65R          -4.530         1.577        -0.565        26.889         1.740


           Est./S.E. GEOMIN ROTATED LOADINGS
                  6             7
              ________      ________
 I1            -2.170         0.088
 I4            -4.469         1.826
 I6            -1.141         0.545
 I7            -6.148         2.416
 I11          -10.253         0.891
 I12           -5.926        -3.809
 I13           -1.672        -0.601
 I15           -5.446        -0.341
 I17            0.179        -1.762
 I21           -1.496         5.282
 I23           -0.717         1.001
 I24            0.020         4.172
 I28           -8.280         0.313
 I29           -2.980        -0.353
 I32           -4.244        -0.465
 I33            0.040         3.791
 I34            0.700        -2.267
 I35           -1.593        14.708
 I36           -2.551         4.969
 I39           -1.814         1.899
 I42            2.414        -2.642
 I43            0.547         1.568
 I44           -2.001         2.506
 I45           -0.204         4.933
 I46           -0.949         2.627
 I47            6.491         2.308
 I49           -0.298         2.095
 I50            0.235         0.739
 I51            1.793         1.695
 I52            1.470        -1.080
 I53            3.147        -0.419
 I54           -0.955        -1.822
 I55            0.876        -1.891
 I56           -0.843        -1.123
 I57            1.213        -0.871
 I59           -1.336        -0.079
 I60           -5.364         6.452
 I64            1.249        -6.527
 I66            3.239        -6.615
 I2R            8.497         6.138
 I3R            1.722        17.027
 I5R            3.979         0.563
 I8R            5.628         1.483
 I9R           12.570        -0.769
 I10R           5.856         3.795
 I14R          11.902         6.033
 I16R           0.865         1.942
 I18R           2.726         1.495
 I19R           5.100         4.978
 I20R           1.413        23.100
 I22R           4.036         3.443
 I25R           3.978        -1.573
 I26R           8.661        -1.976
 I27R           3.585         1.042
 I30R           3.183         1.399
 I31R           8.544         6.098
 I37R           1.281         0.346
 I38R           3.805         2.792
 I40R          -1.063        -0.855
 I41R          -0.355        -1.163
 I48R          -1.284        -0.289
 I58R           1.550        28.884
 I61R           4.601         5.316
 I62R           3.442         1.264
 I63R          -0.605        14.408
 I65R           0.436        -2.653


           Est./S.E. GEOMIN FACTOR CORRELATIONS
                  1             2             3             4             5
              ________      ________      ________      ________      ________
      1         0.000
      2         0.320         0.000
      3         3.037         4.964         0.000
      4        -0.302         9.100         5.396         0.000
      5         4.629         8.635         7.385         8.032         0.000
      6        -6.145         3.659         3.607         0.379         1.290
      7        -2.005         8.129         0.012         4.828         8.117


           Est./S.E. GEOMIN FACTOR CORRELATIONS
                  6             7
              ________      ________
      6         0.000
      7         1.631         0.000


           Est./S.E. ESTIMATED RESIDUAL VARIANCES
              I1            I4            I6            I7            I11
              ________      ________      ________      ________      ________
      1        19.027        29.032        18.217        18.478        16.236


           Est./S.E. ESTIMATED RESIDUAL VARIANCES
              I12           I13           I15           I17           I21
              ________      ________      ________      ________      ________
      1        17.850        24.655        20.883        20.271        20.221


           Est./S.E. ESTIMATED RESIDUAL VARIANCES
              I23           I24           I28           I29           I32
              ________      ________      ________      ________      ________
      1        17.879        22.735        21.342        17.906        22.200


           Est./S.E. ESTIMATED RESIDUAL VARIANCES
              I33           I34           I35           I36           I39
              ________      ________      ________      ________      ________
      1        23.459        18.162        19.831        20.064        11.556


           Est./S.E. ESTIMATED RESIDUAL VARIANCES
              I42           I43           I44           I45           I46
              ________      ________      ________      ________      ________
      1        19.851        27.460         7.483        18.472        18.082


           Est./S.E. ESTIMATED RESIDUAL VARIANCES
              I47           I49           I50           I51           I52
              ________      ________      ________      ________      ________
      1        19.818        20.112        13.470        10.509        17.287


           Est./S.E. ESTIMATED RESIDUAL VARIANCES
              I53           I54           I55           I56           I57
              ________      ________      ________      ________      ________
      1        20.862         3.444        16.686        12.568        27.238


           Est./S.E. ESTIMATED RESIDUAL VARIANCES
              I59           I60           I64           I66           I2R
              ________      ________      ________      ________      ________
      1        22.518        19.541        26.493        13.918        24.292


           Est./S.E. ESTIMATED RESIDUAL VARIANCES
              I3R           I5R           I8R           I9R           I10R
              ________      ________      ________      ________      ________
      1        18.023        20.057        21.304        19.864        31.074


           Est./S.E. ESTIMATED RESIDUAL VARIANCES
              I14R          I16R          I18R          I19R          I20R
              ________      ________      ________      ________      ________
      1        19.116        19.677        14.405        32.825        13.535


           Est./S.E. ESTIMATED RESIDUAL VARIANCES
              I22R          I25R          I26R          I27R          I30R
              ________      ________      ________      ________      ________
      1        15.734        24.408        21.462        61.721        16.629


           Est./S.E. ESTIMATED RESIDUAL VARIANCES
              I31R          I37R          I38R          I40R          I41R
              ________      ________      ________      ________      ________
      1        24.020        19.341        27.966        13.183        17.737


           Est./S.E. ESTIMATED RESIDUAL VARIANCES
              I48R          I58R          I61R          I62R          I63R
              ________      ________      ________      ________      ________
      1        17.932        12.624        25.657        28.921        19.469


           Est./S.E. ESTIMATED RESIDUAL VARIANCES
              I65R
              ________
      1        19.301


           FACTOR STRUCTURE
                  1             2             3             4             5
              ________      ________      ________      ________      ________
 I1            -0.039         0.653         0.096         0.227         0.197
 I4            -0.049         0.417         0.171         0.133         0.053
 I6             0.017         0.610         0.157         0.180         0.036
 I7             0.224         0.237        -0.028         0.290         0.394
 I11            0.118         0.079         0.119         0.232         0.491
 I12            0.494        -0.142        -0.145        -0.088        -0.215
 I13            0.065         0.233         0.493         0.180         0.375
 I15            0.183         0.206         0.474         0.157         0.391
 I17            0.384         0.457         0.253         0.190         0.286
 I21           -0.073         0.492         0.343         0.329         0.125
 I23            0.053         0.676         0.170         0.256         0.152
 I24            0.011         0.412         0.091         0.446         0.205
 I28            0.034         0.208         0.276         0.231         0.486
 I29            0.648        -0.167        -0.039        -0.135         0.003
 I32            0.237         0.222         0.438         0.153         0.390
 I33            0.247         0.237         0.173         0.368         0.370
 I34            0.562         0.154         0.170         0.042         0.194
 I35            0.133         0.292         0.053         0.121         0.205
 I36            0.121         0.297         0.110         0.476         0.392
 I39            0.854        -0.076        -0.030        -0.037         0.109
 I42            0.549         0.110         0.240        -0.033         0.124
 I43            0.311         0.154         0.165         0.338         0.246
 I44            0.906        -0.151         0.002        -0.063         0.058
 I45            0.009         0.203         0.438         0.311         0.540
 I46            0.647        -0.146         0.069        -0.020        -0.121
 I47           -0.140         0.133         0.337         0.199        -0.126
 I49            0.096         0.164         0.609         0.213         0.442
 I50            0.049         0.163         0.809         0.164         0.154
 I51            0.090         0.128         0.855         0.155         0.130
 I52            0.203         0.147         0.702         0.289         0.249
 I53            0.213         0.113         0.593         0.270         0.242
 I54           -0.183         0.281         0.258         0.924         0.175
 I55            0.010         0.207         0.197         0.702         0.148
 I56            0.623        -0.167        -0.008        -0.407        -0.078
 I57            0.151         0.296         0.371         0.008         0.105
 I59            0.324         0.179         0.313         0.224         0.447
 I60            0.145         0.216         0.182         0.278         0.451
 I64            0.294         0.187         0.294         0.100         0.127
 I66            0.388         0.180         0.443         0.023         0.269
 I2R           -0.196         0.163         0.068         0.100         0.057
 I3R            0.000         0.232        -0.066         0.114         0.289
 I5R           -0.029         0.580         0.033         0.185         0.214
 I8R           -0.073         0.183         0.199         0.176         0.491
 I9R           -0.144         0.152         0.179         0.152        -0.020
 I10R          -0.259         0.002         0.048        -0.028         0.031
 I14R          -0.188         0.237         0.087         0.169         0.077
 I16R           0.161         0.327        -0.066         0.357         0.464
 I18R          -0.080         0.756         0.044         0.280         0.264
 I19R          -0.051         0.214         0.051         0.116         0.179
 I20R          -0.070         0.313         0.038         0.145         0.234
 I22R          -0.056         0.716         0.054         0.315         0.279
 I25R           0.053         0.180         0.081         0.117         0.477
 I26R           0.174         0.160         0.228         0.090         0.303
 I27R           0.041         0.086         0.036         0.054         0.161
 I30R           0.028         0.283         0.336         0.220         0.656
 I31R          -0.062         0.274         0.078         0.126         0.175
 I37R           0.169         0.252        -0.003         0.409         0.483
 I38R           0.053         0.117         0.050         0.055         0.355
 I40R           0.070         0.151         0.131         0.234         0.751
 I41R           0.105         0.257         0.360         0.159         0.660
 I48R           0.099         0.058         0.051         0.095         0.642
 I58R           0.009         0.284         0.031         0.078         0.257
 I61R          -0.048         0.142         0.098         0.023         0.385
 I62R           0.095         0.125         0.125         0.007         0.408
 I63R          -0.150         0.293         0.032         0.060         0.268
 I65R          -0.199         0.237         0.113         0.667         0.168


           FACTOR STRUCTURE
                  6             7
              ________      ________
 I1             0.023         0.208
 I4            -0.069         0.169
 I6             0.066         0.164
 I7            -0.266         0.238
 I11           -0.349         0.136
 I12           -0.392        -0.271
 I13            0.045         0.078
 I15           -0.136         0.069
 I17            0.027         0.061
 I21            0.081         0.313
 I23            0.083         0.216
 I24            0.050         0.296
 I28           -0.216         0.142
 I29           -0.268        -0.117
 I32           -0.098         0.068
 I33            0.000         0.250
 I34           -0.042        -0.075
 I35           -0.034         0.532
 I36           -0.077         0.339
 I39           -0.252        -0.026
 I42            0.041        -0.125
 I43           -0.016         0.113
 I44           -0.271        -0.047
 I45            0.092         0.283
 I46           -0.181        -0.050
 I47            0.354         0.104
 I49            0.092         0.136
 I50            0.135         0.025
 I51            0.168         0.030
 I52            0.116        -0.002
 I53            0.152         0.011
 I54            0.039         0.100
 I55            0.039         0.043
 I56           -0.158        -0.168
 I57            0.114         0.017
 I59           -0.037         0.087
 I60           -0.180         0.360
 I64            0.057        -0.215
 I66            0.182        -0.238
 I2R            0.404         0.328
 I3R            0.119         0.601
 I5R            0.263         0.212
 I8R            0.306         0.199
 I9R            0.512         0.018
 I10R           0.298         0.182
 I14R           0.528         0.361
 I16R           0.026         0.254
 I18R           0.238         0.300
 I19R           0.252         0.302
 I20R           0.135         0.739
 I22R           0.270         0.364
 I25R           0.192         0.081
 I26R           0.375        -0.009
 I27R           0.146         0.087
 I30R           0.220         0.224
 I31R           0.392         0.364
 I37R           0.033         0.177
 I38R           0.186         0.209
 I40R           0.008         0.165
 I41R           0.076         0.137
 I48R          -0.028         0.129
 I58R           0.130         0.783
 I61R           0.262         0.309
 I62R           0.170         0.137
 I63R           0.075         0.566
 I65R           0.065         0.053


EXPLORATORY FACTOR ANALYSIS WITH 8 FACTOR(S):


MODEL FIT INFORMATION

Number of Free Parameters                      500

Chi-Square Test of Model Fit

          Value                           3437.472*
          Degrees of Freedom                  1645
          P-Value                           0.0000

*   The chi-square value for MLM, MLMV, MLR, ULSMV, WLSM and WLSMV cannot be used
    for chi-square difference testing in the regular way.  MLM, MLR and WLSM
    chi-square difference testing is described on the Mplus website.  MLMV, WLSMV,
    and ULSMV difference testing is done using the DIFFTEST option.

RMSEA (Root Mean Square Error Of Approximation)

          Estimate                           0.036
          90 Percent C.I.                    0.034  0.038
          Probability RMSEA <= .05           1.000

CFI/TLI

          CFI                                0.922
          TLI                                0.898

Chi-Square Test of Model Fit for the Baseline Model

          Value                          25069.848
          Degrees of Freedom                  2145
          P-Value                           0.0000

SRMR (Standardized Root Mean Square Residual)

          Value                              0.038


MINIMUM ROTATION FUNCTION VALUE       1.68096


           GEOMIN ROTATED LOADINGS (* significant at 5% level)
                  1             2             3             4             5
              ________      ________      ________      ________      ________
 I1            -0.066         0.651*       -0.011         0.023         0.004
 I4            -0.085*        0.427*        0.192*       -0.066        -0.125
 I6             0.021         0.656*        0.121*       -0.085*       -0.168*
 I7             0.153*        0.114*        0.034         0.082         0.226*
 I11           -0.027        -0.061         0.181*        0.079         0.384*
 I12            0.479*        0.029        -0.111*        0.020        -0.224*
 I13           -0.032         0.096*        0.435*       -0.013         0.242*
 I15            0.055         0.102*        0.493*       -0.095*        0.233*
 I17            0.350*        0.425*        0.111*        0.000         0.108
 I21           -0.087*        0.365*        0.322*        0.100*       -0.153*
 I23            0.051         0.669*        0.092        -0.018        -0.079
 I24            0.028         0.263*        0.140*        0.179*       -0.026
 I28           -0.108*        0.080*        0.345*       -0.039         0.358*
 I29            0.635*       -0.096*       -0.013        -0.122*       -0.026
 I32            0.129*        0.131*        0.462*       -0.132*        0.235*
 I33            0.225*        0.041         0.187*        0.132*        0.172
 I34            0.537*        0.146*        0.002         0.036         0.098*
 I35            0.141*        0.113*        0.034         0.026        -0.052
 I36            0.092*        0.066         0.202*        0.185*        0.158
 I39            0.855*       -0.067        -0.063*       -0.039         0.003
 I42            0.537*        0.117*        0.062        -0.021         0.053
 I43            0.304*        0.007         0.153*        0.187*        0.083
 I44            0.911*       -0.143*       -0.019        -0.036        -0.051
 I45           -0.077*       -0.075*        0.419*        0.071*        0.372*
 I46            0.680*       -0.125*        0.121*       -0.032        -0.230*
 I47           -0.067*        0.037         0.363*        0.044        -0.238*
 I49           -0.004        -0.049         0.552*        0.007         0.288*
 I50           -0.032         0.021         0.729*        0.023        -0.032
 I51            0.018        -0.030         0.765*        0.032        -0.066
 I52            0.136*       -0.032         0.607*        0.149*        0.063
 I53            0.171*       -0.068         0.489*        0.159*        0.086
 I54           -0.185*        0.000         0.071*        0.950*       -0.058*
 I55            0.020        -0.004         0.004         0.737*       -0.030
 I56            0.616*       -0.021        -0.024        -0.347*       -0.050
 I57            0.110*        0.264*        0.187*        0.006        -0.033
 I59            0.244*        0.009         0.189*        0.137*        0.305*
 I60            0.061         0.002         0.204*        0.096*        0.238*
 I64            0.243*        0.160*        0.008         0.259*        0.050
 I66            0.323*        0.113         0.091         0.151*        0.230*
 I2R           -0.110*        0.012         0.014         0.015        -0.012
 I3R            0.038         0.012        -0.067        -0.025         0.113*
 I5R            0.003         0.544*       -0.134*        0.012         0.095*
 I8R           -0.097*       -0.021         0.119*       -0.017         0.472*
 I9R           -0.043         0.083*        0.112*        0.019        -0.009
 I10R          -0.210*       -0.085*        0.066        -0.101*        0.058
 I14R          -0.073*        0.053         0.023         0.034        -0.015
 I16R           0.147*        0.172*       -0.063         0.086         0.342*
 I18R          -0.058         0.701*       -0.148*        0.076*        0.075*
 I19R          -0.009         0.071        -0.025         0.033         0.086*
 I20R          -0.026         0.046        -0.002         0.052        -0.029
 I22R          -0.019         0.613*       -0.121*        0.100*        0.070*
 I25R           0.017         0.052        -0.034        -0.012         0.491*
 I26R           0.197*        0.058         0.060        -0.018         0.308*
 I27R           0.056         0.018        -0.027         0.002         0.151*
 I30R          -0.049         0.050         0.227*       -0.026         0.576*
 I31R           0.013         0.110*        0.018        -0.035         0.063
 I37R           0.147*        0.074        -0.016         0.170*        0.385*
 I38R           0.050        -0.028        -0.055        -0.009         0.334*
 I40R          -0.045        -0.081*        0.021         0.097*        0.729*
 I41R          -0.011         0.088*        0.294*       -0.128*        0.597*
 I48R          -0.005        -0.119*       -0.039         0.012         0.659*
 I58R           0.055         0.017         0.027        -0.062        -0.009
 I61R          -0.050        -0.036        -0.014        -0.061         0.356*
 I62R           0.060        -0.008        -0.069         0.006         0.408*
 I63R          -0.158*        0.108*        0.009        -0.053         0.090*
 I65R          -0.200*        0.052        -0.050         0.676*        0.048


           GEOMIN ROTATED LOADINGS (* significant at 5% level)
                  6             7             8
              ________      ________      ________
 I1             0.044         0.013        -0.125*
 I4             0.033        -0.038        -0.139*
 I6            -0.025        -0.061         0.013
 I7             0.062        -0.298*       -0.263*
 I11            0.007        -0.154*       -0.412*
 I12           -0.189*       -0.023        -0.228*
 I13           -0.017         0.107*       -0.051
 I15           -0.057         0.015        -0.186*
 I17           -0.038         0.055        -0.003
 I21            0.173*       -0.025        -0.011
 I23            0.015        -0.062         0.004
 I24            0.034        -0.360*        0.086*
 I28           -0.059        -0.153*       -0.288*
 I29           -0.040        -0.041        -0.094*
 I32           -0.081*       -0.037        -0.113*
 I33            0.085*       -0.245*        0.034
 I34           -0.013         0.166*       -0.018
 I35            0.546*       -0.009        -0.131*
 I36            0.077*       -0.425*       -0.031
 I39            0.063        -0.048        -0.069
 I42           -0.027         0.239*        0.074
 I43           -0.004        -0.189*        0.062
 I44            0.078*       -0.026        -0.061
 I45            0.142*       -0.053        -0.006
 I46            0.014        -0.092*        0.050
 I47            0.007        -0.064         0.414*
 I49            0.056         0.122*        0.005
 I50            0.024         0.319*        0.056
 I51            0.060*        0.355*        0.100*
 I52           -0.041         0.183*        0.098*
 I53           -0.015         0.149*        0.148*
 I54            0.011        -0.018        -0.048*
 I55            0.014         0.036        -0.004
 I56            0.010         0.168*       -0.044
 I57            0.119*        0.378*       -0.032
 I59            0.068         0.093        -0.106*
 I60            0.254*       -0.125*       -0.252*
 I64           -0.051         0.428*       -0.072
 I66           -0.043         0.551*        0.039
 I2R            0.307*       -0.008         0.340*
 I3R            0.561*       -0.125*        0.031
 I5R            0.077         0.022         0.140*
 I8R            0.064        -0.059         0.211*
 I9R           -0.108*       -0.077         0.570*
 I10R           0.145*       -0.038         0.265*
 I14R           0.298*       -0.070         0.482*
 I16R           0.003        -0.375*        0.043
 I18R           0.131*        0.025         0.057
 I19R           0.277*        0.004         0.172*
 I20R           0.754*        0.007        -0.015
 I22R           0.195*       -0.021         0.113*
 I25R          -0.018        -0.020         0.102
 I26R          -0.060         0.079         0.360*
 I27R           0.056        -0.004         0.127*
 I30R           0.072        -0.002         0.081
 I31R           0.298*       -0.066         0.333*
 I37R          -0.075*       -0.361*        0.069
 I38R           0.190*        0.036         0.102*
 I40R           0.049        -0.036        -0.145*
 I41R          -0.041        -0.020        -0.033
 I48R           0.074         0.001        -0.160*
 I58R           0.794*       -0.036         0.008
 I61R           0.302*        0.090*        0.129*
 I62R           0.190*        0.227*        0.022
 I63R           0.558*        0.037        -0.113*
 I65R          -0.039        -0.021        -0.023


           GEOMIN FACTOR CORRELATIONS (* significant at 5% level)
                  1             2             3             4             5
              ________      ________      ________      ________      ________
      1         1.000
      2         0.000         1.000
      3         0.122*        0.247*        1.000
      4         0.021         0.308*        0.296*        1.000
      5         0.115*        0.257*        0.256*        0.246*        1.000
      6        -0.079*        0.299*        0.116         0.130*        0.258*
      7         0.022        -0.128*        0.015        -0.106*       -0.057
      8        -0.202*        0.150*        0.092         0.043         0.028


           GEOMIN FACTOR CORRELATIONS (* significant at 5% level)
                  6             7             8
              ________      ________      ________
      6         1.000
      7        -0.215*        1.000
      8         0.092         0.044         1.000


           ESTIMATED RESIDUAL VARIANCES
              I1            I4            I6            I7            I11
              ________      ________      ________      ________      ________
      1         0.560         0.768         0.575         0.654         0.589


           ESTIMATED RESIDUAL VARIANCES
              I12           I13           I15           I17           I21
              ________      ________      ________      ________      ________
      1         0.559         0.667         0.614         0.612         0.612


           ESTIMATED RESIDUAL VARIANCES
              I23           I24           I28           I29           I32
              ________      ________      ________      ________      ________
      1         0.522         0.630         0.617         0.523         0.627


           ESTIMATED RESIDUAL VARIANCES
              I33           I34           I35           I36           I39
              ________      ________      ________      ________      ________
      1         0.693         0.628         0.638         0.563         0.246


           ESTIMATED RESIDUAL VARIANCES
              I42           I43           I44           I45           I46
              ________      ________      ________      ________      ________
      1         0.618         0.750         0.140         0.540         0.490


           ESTIMATED RESIDUAL VARIANCES
              I47           I49           I50           I51           I52
              ________      ________      ________      ________      ________
      1         0.631         0.518         0.345         0.262         0.452


           ESTIMATED RESIDUAL VARIANCES
              I53           I54           I55           I56           I57
              ________      ________      ________      ________      ________
      1         0.574         0.052         0.467         0.438         0.725


           ESTIMATED RESIDUAL VARIANCES
              I59           I60           I64           I66           I2R
              ________      ________      ________      ________      ________
      1         0.663         0.642         0.648         0.438         0.732


           ESTIMATED RESIDUAL VARIANCES
              I3R           I5R           I8R           I9R           I10R
              ________      ________      ________      ________      ________
      1         0.598         0.618         0.658         0.620         0.823


           ESTIMATED RESIDUAL VARIANCES
              I14R          I16R          I18R          I19R          I20R
              ________      ________      ________      ________      ________
      1         0.589         0.597         0.384         0.838         0.407


           ESTIMATED RESIDUAL VARIANCES
              I22R          I25R          I26R          I27R          I30R
              ________      ________      ________      ________      ________
      1         0.418         0.743         0.712         0.949         0.496


           ESTIMATED RESIDUAL VARIANCES
              I31R          I37R          I38R          I40R          I41R
              ________      ________      ________      ________      ________
      1         0.712         0.594         0.822         0.412         0.489


           ESTIMATED RESIDUAL VARIANCES
              I48R          I58R          I61R          I62R          I63R
              ________      ________      ________      ________      ________
      1         0.550         0.359         0.729         0.740         0.594


           ESTIMATED RESIDUAL VARIANCES
              I65R
              ________
      1         0.492


           S.E. GEOMIN ROTATED LOADINGS
                  1             2             3             4             5
              ________      ________      ________      ________      ________
 I1             0.035         0.029         0.031         0.032         0.041
 I4             0.037         0.036         0.046         0.040         0.076
 I6             0.030         0.037         0.052         0.041         0.062
 I7             0.047         0.042         0.048         0.050         0.111
 I11            0.029         0.038         0.072         0.042         0.119
 I12            0.032         0.030         0.042         0.031         0.043
 I13            0.030         0.042         0.050         0.033         0.078
 I15            0.033         0.042         0.055         0.043         0.117
 I17            0.035         0.041         0.048         0.033         0.056
 I21            0.033         0.038         0.043         0.037         0.075
 I23            0.031         0.031         0.051         0.032         0.059
 I24            0.031         0.043         0.052         0.053         0.077
 I28            0.039         0.040         0.065         0.036         0.130
 I29            0.026         0.040         0.028         0.036         0.034
 I32            0.038         0.042         0.055         0.043         0.113
 I33            0.042         0.035         0.051         0.053         0.092
 I34            0.035         0.050         0.038         0.041         0.049
 I35            0.035         0.040         0.033         0.033         0.043
 I36            0.046         0.043         0.055         0.063         0.121
 I39            0.017         0.041         0.027         0.030         0.025
 I42            0.033         0.050         0.037         0.037         0.050
 I43            0.039         0.032         0.045         0.054         0.069
 I44            0.015         0.044         0.025         0.028         0.027
 I45            0.029         0.032         0.055         0.035         0.089
 I46            0.024         0.044         0.037         0.029         0.044
 I47            0.034         0.035         0.050         0.039         0.047
 I49            0.024         0.031         0.049         0.027         0.076
 I50            0.025         0.025         0.036         0.024         0.047
 I51            0.023         0.023         0.036         0.024         0.044
 I52            0.041         0.029         0.039         0.041         0.057
 I53            0.040         0.037         0.042         0.042         0.051
 I54            0.065         0.020         0.034         0.024         0.029
 I55            0.042         0.029         0.031         0.025         0.030
 I56            0.040         0.030         0.030         0.038         0.037
 I57            0.046         0.046         0.050         0.035         0.034
 I59            0.038         0.034         0.053         0.042         0.058
 I60            0.038         0.033         0.055         0.048         0.106
 I64            0.058         0.053         0.031         0.058         0.054
 I66            0.059         0.059         0.054         0.060         0.081
 I2R            0.039         0.033         0.036         0.040         0.043
 I3R            0.035         0.033         0.039         0.035         0.043
 I5R            0.029         0.032         0.050         0.032         0.043
 I8R            0.036         0.034         0.055         0.032         0.039
 I9R            0.036         0.041         0.053         0.035         0.045
 I10R           0.038         0.038         0.039         0.044         0.044
 I14R           0.035         0.035         0.034         0.034         0.042
 I16R           0.048         0.046         0.052         0.055         0.077
 I18R           0.031         0.029         0.050         0.031         0.031
 I19R           0.037         0.040         0.043         0.041         0.040
 I20R           0.026         0.033         0.035         0.035         0.029
 I22R           0.023         0.029         0.046         0.033         0.033
 I25R           0.031         0.039         0.046         0.038         0.037
 I26R           0.040         0.041         0.046         0.037         0.052
 I27R           0.037         0.042         0.044         0.041         0.043
 I30R           0.027         0.033         0.063         0.028         0.057
 I31R           0.029         0.035         0.033         0.037         0.036
 I37R           0.045         0.041         0.042         0.056         0.077
 I38R           0.038         0.042         0.049         0.047         0.045
 I40R           0.031         0.040         0.060         0.037         0.057
 I41R           0.025         0.038         0.072         0.037         0.082
 I48R           0.027         0.043         0.061         0.034         0.046
 I58R           0.031         0.027         0.029         0.033         0.031
 I61R           0.031         0.034         0.038         0.037         0.042
 I62R           0.034         0.033         0.049         0.035         0.052
 I63R           0.036         0.039         0.032         0.032         0.043
 I65R           0.052         0.028         0.031         0.025         0.029


           S.E. GEOMIN ROTATED LOADINGS
                  6             7             8
              ________      ________      ________
 I1             0.037         0.033         0.041
 I4             0.036         0.037         0.040
 I6             0.030         0.037         0.028
 I7             0.042         0.048         0.046
 I11            0.028         0.052         0.045
 I12            0.044         0.029         0.047
 I13            0.034         0.046         0.036
 I15            0.035         0.030         0.043
 I17            0.036         0.042         0.034
 I21            0.036         0.035         0.032
 I23            0.029         0.036         0.027
 I24            0.032         0.039         0.037
 I28            0.033         0.043         0.043
 I29            0.033         0.031         0.039
 I32            0.038         0.031         0.043
 I33            0.041         0.048         0.037
 I34            0.037         0.050         0.037
 I35            0.032         0.030         0.037
 I36            0.038         0.046         0.033
 I39            0.032         0.035         0.036
 I42            0.038         0.050         0.040
 I43            0.035         0.048         0.038
 I44            0.030         0.031         0.035
 I45            0.034         0.041         0.032
 I46            0.026         0.047         0.042
 I47            0.032         0.050         0.050
 I49            0.031         0.050         0.026
 I50            0.026         0.066         0.038
 I51            0.028         0.069         0.044
 I52            0.030         0.069         0.042
 I53            0.033         0.066         0.041
 I54            0.019         0.031         0.024
 I55            0.030         0.042         0.031
 I56            0.032         0.041         0.033
 I57            0.041         0.039         0.034
 I59            0.039         0.049         0.041
 I60            0.040         0.044         0.042
 I64            0.038         0.043         0.042
 I66            0.032         0.047         0.035
 I2R            0.045         0.034         0.036
 I3R            0.033         0.043         0.039
 I5R            0.043         0.034         0.049
 I8R            0.040         0.041         0.055
 I9R            0.046         0.047         0.039
 I10R           0.044         0.038         0.041
 I14R           0.047         0.039         0.036
 I16R           0.032         0.045         0.040
 I18R           0.040         0.026         0.040
 I19R           0.042         0.041         0.042
 I20R           0.025         0.028         0.028
 I22R           0.040         0.026         0.040
 I25R           0.037         0.039         0.058
 I26R           0.038         0.048         0.048
 I27R           0.041         0.044         0.042
 I30R           0.037         0.036         0.053
 I31R           0.043         0.038         0.039
 I37R           0.035         0.046         0.043
 I38R           0.048         0.046         0.051
 I40R           0.033         0.047         0.067
 I41R           0.032         0.037         0.049
 I48R           0.039         0.041         0.066
 I58R           0.024         0.028         0.026
 I61R           0.041         0.043         0.052
 I62R           0.042         0.047         0.046
 I63R           0.035         0.034         0.043
 I65R           0.032         0.028         0.031


           S.E. GEOMIN FACTOR CORRELATIONS
                  1             2             3             4             5
              ________      ________      ________      ________      ________
      1         0.000
      2         0.037         0.000
      3         0.039         0.050         0.000
      4         0.048         0.035         0.048         0.000
      5         0.036         0.035         0.070         0.048         0.000
      6         0.038         0.039         0.061         0.038         0.035
      7         0.047         0.045         0.059         0.051         0.098
      8         0.032         0.041         0.048         0.044         0.059


           S.E. GEOMIN FACTOR CORRELATIONS
                  6             7             8
              ________      ________      ________
      6         0.000
      7         0.048         0.000
      8         0.048         0.039         0.000


           S.E. ESTIMATED RESIDUAL VARIANCES
              I1            I4            I6            I7            I11
              ________      ________      ________      ________      ________
      1         0.030         0.027         0.033         0.036         0.036


           S.E. ESTIMATED RESIDUAL VARIANCES
              I12           I13           I15           I17           I21
              ________      ________      ________      ________      ________
      1         0.031         0.027         0.031         0.031         0.031


           S.E. ESTIMATED RESIDUAL VARIANCES
              I23           I24           I28           I29           I32
              ________      ________      ________      ________      ________
      1         0.031         0.033         0.029         0.029         0.030


           S.E. ESTIMATED RESIDUAL VARIANCES
              I33           I34           I35           I36           I39
              ________      ________      ________      ________      ________
      1         0.030         0.036         0.033         0.033         0.021


           S.E. ESTIMATED RESIDUAL VARIANCES
              I42           I43           I44           I45           I46
              ________      ________      ________      ________      ________
      1         0.032         0.028         0.019         0.030         0.027


           S.E. ESTIMATED RESIDUAL VARIANCES
              I47           I49           I50           I51           I52
              ________      ________      ________      ________      ________
      1         0.036         0.026         0.026         0.025         0.026


           S.E. ESTIMATED RESIDUAL VARIANCES
              I53           I54           I55           I56           I57
              ________      ________      ________      ________      ________
      1         0.028         0.029         0.030         0.036         0.031


           S.E. ESTIMATED RESIDUAL VARIANCES
              I59           I60           I64           I66           I2R
              ________      ________      ________      ________      ________
      1         0.031         0.033         0.034         0.043         0.030


           S.E. ESTIMATED RESIDUAL VARIANCES
              I3R           I5R           I8R           I9R           I10R
              ________      ________      ________      ________      ________
      1         0.034         0.031         0.032         0.040         0.028


           S.E. ESTIMATED RESIDUAL VARIANCES
              I14R          I16R          I18R          I19R          I20R
              ________      ________      ________      ________      ________
      1         0.031         0.033         0.028         0.025         0.030


           S.E. ESTIMATED RESIDUAL VARIANCES
              I22R          I25R          I26R          I27R          I30R
              ________      ________      ________      ________      ________
      1         0.027         0.030         0.035         0.016         0.030


           S.E. ESTIMATED RESIDUAL VARIANCES
              I31R          I37R          I38R          I40R          I41R
              ________      ________      ________      ________      ________
      1         0.030         0.033         0.031         0.034         0.028


           S.E. ESTIMATED RESIDUAL VARIANCES
              I48R          I58R          I61R          I62R          I63R
              ________      ________      ________      ________      ________
      1         0.031         0.030         0.029         0.030         0.034


           S.E. ESTIMATED RESIDUAL VARIANCES
              I65R
              ________
      1         0.028


           Est./S.E. GEOMIN ROTATED LOADINGS
                  1             2             3             4             5
              ________      ________      ________      ________      ________
 I1            -1.922        22.526        -0.351         0.733         0.107
 I4            -2.268        11.771         4.156        -1.644        -1.658
 I6             0.684        17.715         2.315        -2.062        -2.719
 I7             3.261         2.706         0.725         1.662         2.029
 I11           -0.930        -1.608         2.506         1.878         3.229
 I12           15.209         0.942        -2.673         0.666        -5.260
 I13           -1.088         2.292         8.753        -0.384         3.113
 I15            1.689         2.427         8.945        -2.196         1.994
 I17           10.000        10.449         2.296        -0.006         1.928
 I21           -2.627         9.600         7.552         2.689        -2.032
 I23            1.658        21.767         1.806        -0.559        -1.329
 I24            0.880         6.113         2.674         3.404        -0.335
 I28           -2.805         1.980         5.322        -1.074         2.765
 I29           24.778        -2.388        -0.444        -3.405        -0.764
 I32            3.366         3.128         8.391        -3.090         2.071
 I33            5.370         1.155         3.685         2.485         1.873
 I34           15.323         2.904         0.063         0.867         2.016
 I35            3.995         2.858         1.019         0.794        -1.210
 I36            1.999         1.548         3.669         2.949         1.312
 I39           49.468        -1.626        -2.321        -1.292         0.136
 I42           16.173         2.366         1.679        -0.565         1.059
 I43            7.723         0.221         3.396         3.462         1.203
 I44           59.339        -3.222        -0.774        -1.303        -1.866
 I45           -2.636        -2.322         7.628         2.056         4.200
 I46           28.918        -2.821         3.253        -1.106        -5.265
 I47           -1.978         1.052         7.208         1.138        -5.104
 I49           -0.154        -1.579        11.330         0.264         3.798
 I50           -1.299         0.828        20.418         0.935        -0.687
 I51            0.788        -1.295        21.274         1.314        -1.499
 I52            3.290        -1.075        15.593         3.582         1.103
 I53            4.228        -1.836        11.704         3.746         1.681
 I54           -2.826        -0.020         2.102        39.926        -1.977
 I55            0.470        -0.133         0.115        29.497        -1.009
 I56           15.463        -0.713        -0.810        -9.145        -1.353
 I57            2.396         5.712         3.779         0.163        -0.967
 I59            6.356         0.254         3.568         3.251         5.228
 I60            1.618         0.047         3.686         1.986         2.248
 I64            4.193         3.026         0.265         4.490         0.911
 I66            5.463         1.925         1.669         2.510         2.819
 I2R           -2.828         0.365         0.394         0.373        -0.285
 I3R            1.081         0.377        -1.710        -0.706         2.604
 I5R            0.108        16.781        -2.658         0.387         2.187
 I8R           -2.664        -0.609         2.170        -0.543        12.165
 I9R           -1.194         2.027         2.095         0.542        -0.203
 I10R          -5.485        -2.249         1.699        -2.285         1.336
 I14R          -2.086         1.522         0.666         0.998        -0.368
 I16R           3.058         3.752        -1.203         1.545         4.439
 I18R          -1.898        23.785        -2.981         2.425         2.401
 I19R          -0.243         1.776        -0.580         0.796         2.132
 I20R          -0.992         1.401        -0.048         1.483        -0.984
 I22R          -0.814        21.289        -2.619         3.008         2.105
 I25R           0.545         1.355        -0.728        -0.322        13.421
 I26R           4.875         1.432         1.284        -0.484         5.921
 I27R           1.516         0.431        -0.618         0.044         3.551
 I30R          -1.838         1.511         3.626        -0.923        10.148
 I31R           0.448         3.135         0.550        -0.936         1.752
 I37R           3.280         1.803        -0.389         3.039         5.015
 I38R           1.327        -0.668        -1.127        -0.188         7.400
 I40R          -1.460        -2.035         0.355         2.597        12.802
 I41R          -0.450         2.308         4.060        -3.447         7.294
 I48R          -0.168        -2.761        -0.641         0.356        14.435
 I58R           1.770         0.642         0.921        -1.864        -0.284
 I61R          -1.580        -1.079        -0.359        -1.637         8.435
 I62R           1.757        -0.234        -1.417         0.186         7.900
 I63R          -4.400         2.762         0.285        -1.652         2.089
 I65R          -3.830         1.848        -1.623        26.762         1.649


           Est./S.E. GEOMIN ROTATED LOADINGS
                  6             7             8
              ________      ________      ________
 I1             1.191         0.388        -3.043
 I4             0.909        -1.012        -3.480
 I6            -0.814        -1.649         0.449
 I7             1.464        -6.158        -5.697
 I11            0.245        -2.950        -9.254
 I12           -4.328        -0.788        -4.881
 I13           -0.514         2.344        -1.420
 I15           -1.626         0.490        -4.317
 I17           -1.038         1.300        -0.086
 I21            4.788        -0.707        -0.358
 I23            0.515        -1.737         0.147
 I24            1.063        -9.162         2.296
 I28           -1.817        -3.548        -6.663
 I29           -1.200        -1.306        -2.447
 I32           -2.148        -1.186        -2.626
 I33            2.057        -5.081         0.923
 I34           -0.344         3.301        -0.474
 I35           17.088        -0.283        -3.523
 I36            2.026        -9.173        -0.948
 I39            1.955        -1.389        -1.915
 I42           -0.712         4.731         1.872
 I43           -0.113        -3.959         1.646
 I44            2.593        -0.818        -1.742
 I45            4.146        -1.268        -0.189
 I46            0.528        -1.973         1.206
 I47            0.216        -1.275         8.233
 I49            1.795         2.414         0.191
 I50            0.903         4.827         1.488
 I51            2.177         5.144         2.285
 I52           -1.388         2.646         2.333
 I53           -0.453         2.261         3.655
 I54            0.568        -0.587        -1.976
 I55            0.468         0.852        -0.138
 I56            0.309         4.117        -1.319
 I57            2.891         9.586        -0.919
 I59            1.762         1.913        -2.599
 I60            6.351        -2.875        -5.960
 I64           -1.331         9.868        -1.691
 I66           -1.358        11.663         1.137
 I2R            6.888        -0.232         9.411
 I3R           17.206        -2.907         0.804
 I5R            1.808         0.640         2.848
 I8R            1.586        -1.446         3.814
 I9R           -2.326        -1.637        14.493
 I10R           3.308        -0.979         6.397
 I14R           6.343        -1.801        13.504
 I16R           0.085        -8.329         1.086
 I18R           3.298         0.985         1.423
 I19R           6.602         0.095         4.080
 I20R          30.097         0.248        -0.527
 I22R           4.943        -0.786         2.812
 I25R          -0.479        -0.503         1.756
 I26R          -1.580         1.636         7.576
 I27R           1.356        -0.087         3.032
 I30R           1.914        -0.048         1.531
 I31R           6.917        -1.761         8.481
 I37R          -2.160        -7.774         1.603
 I38R           3.998         0.781         2.022
 I40R           1.464        -0.760        -2.159
 I41R          -1.280        -0.533        -0.686
 I48R           1.891         0.025        -2.411
 I58R          32.829        -1.306         0.289
 I61R           7.360         2.104         2.491
 I62R           4.490         4.889         0.482
 I63R          16.101         1.089        -2.652
 I65R          -1.204        -0.770        -0.747


           Est./S.E. GEOMIN FACTOR CORRELATIONS
                  1             2             3             4             5
              ________      ________      ________      ________      ________
      1         0.000
      2         0.009         0.000
      3         3.087         4.921         0.000
      4         0.440         8.686         6.160         0.000
      5         3.246         7.265         3.637         5.100         0.000
      6        -2.118         7.713         1.896         3.444         7.333
      7         0.461        -2.835         0.258        -2.062        -0.588
      8        -6.259         3.642         1.923         0.977         0.478


           Est./S.E. GEOMIN FACTOR CORRELATIONS
                  6             7             8
              ________      ________      ________
      6         0.000
      7        -4.527         0.000
      8         1.910         1.127         0.000


           Est./S.E. ESTIMATED RESIDUAL VARIANCES
              I1            I4            I6            I7            I11
              ________      ________      ________      ________      ________
      1        18.719        28.958        17.529        18.323        16.156


           Est./S.E. ESTIMATED RESIDUAL VARIANCES
              I12           I13           I15           I17           I21
              ________      ________      ________      ________      ________
      1        17.908        24.523        19.953        20.032        19.830


           Est./S.E. ESTIMATED RESIDUAL VARIANCES
              I23           I24           I28           I29           I32
              ________      ________      ________      ________      ________
      1        16.995        19.241        21.068        17.790        20.907


           Est./S.E. ESTIMATED RESIDUAL VARIANCES
              I33           I34           I35           I36           I39
              ________      ________      ________      ________      ________
      1        22.952        17.654        19.277        16.860        11.555


           Est./S.E. ESTIMATED RESIDUAL VARIANCES
              I42           I43           I44           I45           I46
              ________      ________      ________      ________      ________
      1        19.191        26.609         7.507        18.135        17.999


           Est./S.E. ESTIMATED RESIDUAL VARIANCES
              I47           I49           I50           I51           I52
              ________      ________      ________      ________      ________
      1        17.551        19.918        13.489        10.516        17.136


           Est./S.E. ESTIMATED RESIDUAL VARIANCES
              I53           I54           I55           I56           I57
              ________      ________      ________      ________      ________
      1        20.730         1.769        15.651        12.178        23.607


           Est./S.E. ESTIMATED RESIDUAL VARIANCES
              I59           I60           I64           I66           I2R
              ________      ________      ________      ________      ________
      1        21.387        19.506        19.034        10.091        24.375


           Est./S.E. ESTIMATED RESIDUAL VARIANCES
              I3R           I5R           I8R           I9R           I10R
              ________      ________      ________      ________      ________
      1        17.790        19.834        20.696        15.330        29.562


           Est./S.E. ESTIMATED RESIDUAL VARIANCES
              I14R          I16R          I18R          I19R          I20R
              ________      ________      ________      ________      ________
      1        18.921        18.204        13.767        33.310        13.520


           Est./S.E. ESTIMATED RESIDUAL VARIANCES
              I22R          I25R          I26R          I27R          I30R
              ________      ________      ________      ________      ________
      1        15.717        24.551        20.469        60.364        16.629


           Est./S.E. ESTIMATED RESIDUAL VARIANCES
              I31R          I37R          I38R          I40R          I41R
              ________      ________      ________      ________      ________
      1        23.632        17.768        26.898        12.275        17.429


           Est./S.E. ESTIMATED RESIDUAL VARIANCES
              I48R          I58R          I61R          I62R          I63R
              ________      ________      ________      ________      ________
      1        17.512        12.138        25.250        24.534        17.685


           Est./S.E. ESTIMATED RESIDUAL VARIANCES
              I65R
              ________
      1        17.747


           FACTOR STRUCTURE
                  1             2             3             4             5
              ________      ________      ________      ________      ________
 I1            -0.045         0.649         0.143         0.219         0.174
 I4            -0.052         0.416         0.226         0.092         0.014
 I6             0.012         0.618         0.214         0.115         0.010
 I7             0.227         0.224         0.142         0.215         0.328
 I11            0.120         0.067         0.245         0.207         0.430
 I12            0.501        -0.138        -0.140        -0.081        -0.239
 I13            0.062         0.235         0.508         0.189         0.359
 I15            0.182         0.207         0.533         0.123         0.347
 I17            0.381         0.462         0.282         0.187         0.273
 I21           -0.075         0.489         0.411         0.293         0.084
 I23            0.049         0.679         0.239         0.206         0.126
 I24            0.018         0.415         0.261         0.342         0.157
 I28            0.034         0.204         0.397         0.170         0.431
 I29            0.649        -0.164        -0.016        -0.153        -0.021
 I32            0.238         0.229         0.511         0.094         0.347
 I33            0.251         0.234         0.316         0.285         0.325
 I34            0.558         0.155         0.139         0.097         0.194
 I35            0.123         0.261         0.125         0.128         0.146
 I36            0.130         0.286         0.324         0.359         0.327
 I39            0.854        -0.079         0.014        -0.049         0.076
 I42            0.543         0.112         0.171         0.032         0.137
 I43            0.320         0.156         0.271         0.284         0.217
 I44            0.907        -0.154         0.036        -0.069         0.024
 I45            0.007         0.194         0.522         0.286         0.509
 I46            0.654        -0.140         0.109        -0.063        -0.151
 I47           -0.135         0.151         0.354         0.128        -0.115
 I49            0.094         0.166         0.624         0.221         0.425
 I50            0.047         0.174         0.741         0.208         0.151
 I51            0.087         0.139         0.774         0.207         0.130
 I52            0.208         0.159         0.682         0.316         0.244
 I53            0.218         0.122         0.576         0.296         0.244
 I54           -0.155         0.293         0.310         0.954         0.175
 I55            0.033         0.215         0.217         0.728         0.155
 I56            0.612        -0.172        -0.070        -0.379        -0.085
 I57            0.135         0.286         0.276         0.111         0.105
 I59            0.323         0.169         0.339         0.271         0.427
 I60            0.144         0.197         0.306         0.252         0.387
 I64            0.283         0.174         0.161         0.274         0.145
 I66            0.371         0.163         0.268         0.214         0.315
 I2R           -0.203         0.160         0.072         0.073         0.075
 I3R           -0.012         0.206         0.028         0.075         0.251
 I5R           -0.036         0.581         0.051         0.178         0.227
 I8R           -0.077         0.182         0.243         0.149         0.507
 I9R           -0.139         0.178         0.169         0.093         0.033
 I10R          -0.263         0.003         0.045        -0.063         0.051
 I14R          -0.194         0.236         0.111         0.119         0.099
 I16R           0.163         0.326         0.108         0.249         0.432
 I18R          -0.087         0.752         0.080         0.282         0.263
 I19R          -0.058         0.205         0.071         0.111         0.181
 I20R          -0.085         0.276         0.101         0.155         0.186
 I22R          -0.062         0.711         0.109         0.303         0.274
 I25R           0.050         0.179         0.110         0.119         0.494
 I26R           0.173         0.173         0.199         0.097         0.346
 I27R           0.040         0.087         0.041         0.051         0.174
 I30R           0.022         0.280         0.389         0.210         0.655
 I31R          -0.070         0.268         0.117         0.081         0.180
 I37R           0.177         0.255         0.161         0.317         0.462
 I38R           0.047         0.109         0.059         0.075         0.366
 I40R           0.068         0.139         0.203         0.261         0.743
 I41R           0.100         0.259         0.421         0.128         0.651
 I48R           0.093         0.043         0.097         0.129         0.635
 I58R          -0.009         0.246         0.110         0.058         0.201
 I61R          -0.060         0.131         0.092         0.045         0.398
 I62R           0.084         0.113         0.070         0.087         0.433
 I63R          -0.169         0.262         0.079         0.065         0.228
 I65R          -0.179         0.248         0.143         0.681         0.182


           FACTOR STRUCTURE
                  6             7             8
              ________      ________      ________
 I1             0.233        -0.090        -0.009
 I4             0.144        -0.090        -0.046
 I6             0.143        -0.118         0.105
 I7             0.197        -0.355        -0.271
 I11            0.117        -0.194        -0.391
 I12           -0.302         0.023        -0.354
 I13            0.097         0.089         0.019
 I15            0.054         0.011        -0.139
 I17            0.090         0.011         0.002
 I21            0.304        -0.108         0.105
 I23            0.213        -0.142         0.098
 I24            0.229        -0.412         0.127
 I28            0.107        -0.176        -0.226
 I29           -0.143         0.004        -0.250
 I32            0.043        -0.031        -0.085
 I33            0.218        -0.283         0.019
 I34           -0.019         0.151        -0.093
 I35            0.553        -0.143        -0.090
 I36            0.266        -0.475        -0.021
 I39           -0.033        -0.035        -0.255
 I42           -0.061         0.244        -0.002
 I43            0.084        -0.202         0.017
 I44           -0.057        -0.001        -0.265
 I45            0.291        -0.098         0.061
 I46           -0.103        -0.043        -0.105
 I47            0.061        -0.039         0.459
 I49            0.156         0.107         0.068
 I50            0.048         0.323         0.149
 I51            0.059         0.363         0.183
 I52            0.014         0.194         0.134
 I53            0.032         0.157         0.163
 I54            0.142        -0.123         0.036
 I55            0.092        -0.043         0.025
 I56           -0.147         0.219        -0.182
 I57            0.119         0.324         0.030
 I59            0.141         0.048        -0.112
 I60            0.351        -0.210        -0.217
 I64           -0.073         0.390        -0.069
 I66           -0.061         0.527         0.033
 I2R            0.352        -0.063         0.393
 I3R            0.610        -0.250         0.067
 I5R            0.259        -0.067         0.220
 I8R            0.230        -0.086         0.254
 I9R            0.003        -0.040         0.589
 I10R           0.178        -0.042         0.310
 I14R           0.382        -0.124         0.532
 I16R           0.219        -0.422         0.031
 I18R           0.357        -0.106         0.179
 I19R           0.338        -0.066         0.212
 I20R           0.766        -0.166         0.068
 I22R           0.412        -0.153         0.222
 I25R           0.131        -0.045         0.114
 I26R           0.042         0.089         0.341
 I27R           0.105        -0.021         0.126
 I30R           0.270        -0.048         0.141
 I31R           0.389        -0.129         0.374
 I37R           0.139        -0.388         0.045
 I38R           0.258        -0.015         0.111
 I40R           0.226        -0.095        -0.118
 I41R           0.159        -0.040         0.016
 I48R           0.191        -0.046        -0.155
 I58R           0.796        -0.200         0.070
 I61R           0.370         0.020         0.171
 I62R           0.235         0.165         0.042
 I63R           0.602        -0.105        -0.011
 I65R           0.089        -0.100         0.047


EXPLORATORY FACTOR ANALYSIS WITH 9 FACTOR(S):


MODEL FIT INFORMATION

Number of Free Parameters                      558

Chi-Square Test of Model Fit

          Value                           3080.602*
          Degrees of Freedom                  1587
          P-Value                           0.0000

*   The chi-square value for MLM, MLMV, MLR, ULSMV, WLSM and WLSMV cannot be used
    for chi-square difference testing in the regular way.  MLM, MLR and WLSM
    chi-square difference testing is described on the Mplus website.  MLMV, WLSMV,
    and ULSMV difference testing is done using the DIFFTEST option.

RMSEA (Root Mean Square Error Of Approximation)

          Estimate                           0.034
          90 Percent C.I.                    0.032  0.035
          Probability RMSEA <= .05           1.000

CFI/TLI

          CFI                                0.935
          TLI                                0.912

Chi-Square Test of Model Fit for the Baseline Model

          Value                          25069.848
          Degrees of Freedom                  2145
          P-Value                           0.0000

SRMR (Standardized Root Mean Square Residual)

          Value                              0.035


MINIMUM ROTATION FUNCTION VALUE       1.58534


           GEOMIN ROTATED LOADINGS (* significant at 5% level)
                  1             2             3             4             5
              ________      ________      ________      ________      ________
 I1            -0.059         0.029        -0.003         0.639*        0.034
 I4            -0.071         0.033         0.155*        0.421*       -0.056
 I6             0.036        -0.022         0.097*        0.661*       -0.071
 I7             0.112*        0.486*       -0.136*        0.103*        0.052
 I11           -0.037         0.540*        0.046        -0.078*        0.063
 I12            0.472*       -0.050        -0.120*        0.044         0.004
 I13           -0.070*        0.302*        0.415*        0.068        -0.033
 I15           -0.004         0.440*        0.410*        0.067        -0.142*
 I17            0.328*        0.151*        0.121*        0.436*       -0.005
 I21           -0.161*        0.089*        0.277*        0.327*        0.063
 I23            0.040         0.055         0.062         0.666*       -0.017
 I24            0.006         0.288*       -0.020         0.276*        0.164*
 I28           -0.111*        0.541*        0.202*        0.068        -0.048
 I29            0.653*        0.072*       -0.037        -0.047        -0.111*
 I32            0.092*        0.435*        0.366*        0.119*       -0.160*
 I33            0.045         0.528*        0.021        -0.029         0.016
 I34            0.537*        0.016         0.075         0.182*        0.052
 I35            0.055         0.067         0.002         0.061        -0.006
 I36            0.064*        0.513*       -0.015         0.078         0.164*
 I39            0.849*        0.111*       -0.084*       -0.009        -0.035
 I42            0.544*       -0.071         0.166*        0.155*        0.002
 I43            0.172*        0.377*        0.034        -0.030         0.101*
 I44            0.904*        0.074*       -0.033        -0.083*       -0.030
 I45           -0.160*        0.500*        0.324*       -0.121*        0.027
 I46            0.702*       -0.019         0.084*       -0.060        -0.014
 I47           -0.055        -0.101         0.346*        0.065         0.056
 I49           -0.021         0.331*        0.531*       -0.059         0.004
 I50            0.008        -0.015         0.802*        0.039         0.059
 I51            0.038        -0.040         0.847*       -0.020         0.058
 I52            0.100*        0.180*        0.627*       -0.039         0.129*
 I53            0.137*        0.162*        0.510*       -0.070         0.142*
 I54           -0.205*        0.036         0.096*        0.017         0.920*
 I55            0.017        -0.016         0.056         0.026         0.724*
 I56            0.598*       -0.063         0.028        -0.024        -0.354*
 I57           -0.001        -0.071         0.316*        0.186*       -0.065
 I59            0.166*        0.346*        0.179*       -0.028         0.089*
 I60            0.062         0.376*        0.102*        0.002         0.102*
 I64            0.080        -0.029         0.165*        0.059         0.156*
 I66            0.170*        0.029         0.296*        0.014         0.042
 I2R           -0.183*       -0.056         0.021        -0.013        -0.011
 I3R            0.024         0.103*       -0.122*        0.011        -0.008
 I5R            0.022        -0.034        -0.091*        0.557*        0.037
 I8R           -0.117*        0.361*        0.073*       -0.025        -0.024
 I9R           -0.016        -0.065         0.120*        0.129*        0.037
 I10R          -0.115*       -0.095*        0.083        -0.041        -0.033
 I14R          -0.215*        0.016        -0.001         0.000        -0.035
 I16R           0.053         0.551*       -0.249*        0.156*        0.027
 I18R          -0.079*       -0.005        -0.111*        0.685*        0.078*
 I19R          -0.093*        0.056        -0.028         0.036        -0.001
 I20R          -0.003        -0.096*        0.012         0.052         0.102*
 I22R          -0.050         0.025        -0.104*        0.600*        0.098*
 I25R          -0.033         0.364*       -0.061         0.031        -0.042
 I26R           0.160*        0.157*        0.096*        0.066        -0.034
 I27R           0.116*        0.019        -0.009         0.062         0.044
 I30R          -0.089*        0.487*        0.177*        0.032        -0.042
 I31R          -0.140*        0.123*       -0.027         0.051        -0.118*
 I37R           0.074*        0.567*       -0.192*        0.073*        0.122*
 I38R           0.088*        0.121*       -0.031         0.004         0.029
 I40R          -0.079*        0.590*       -0.042        -0.102*        0.078*
 I41R          -0.005         0.535*        0.224*        0.095*       -0.123*
 I48R          -0.017         0.481*       -0.077*       -0.133*        0.007
 I58R           0.074*       -0.043         0.013         0.026        -0.014
 I61R           0.038         0.045         0.043         0.014         0.008
 I62R           0.119*        0.036         0.039         0.028         0.062
 I63R          -0.194*        0.045         0.004         0.062        -0.053
 I65R          -0.207*        0.037        -0.025         0.070*        0.661*


           GEOMIN ROTATED LOADINGS (* significant at 5% level)
                  6             7             8             9
              ________      ________      ________      ________
 I1             0.046         0.045        -0.138*        0.007
 I4             0.038        -0.066        -0.155*       -0.121*
 I6            -0.022        -0.114*       -0.034        -0.076
 I7             0.065        -0.045        -0.148*       -0.101*
 I11            0.010         0.041        -0.315*       -0.003
 I12           -0.179*        0.077*       -0.156*       -0.227*
 I13           -0.015         0.071        -0.024         0.044
 I15           -0.051         0.065        -0.109*       -0.077
 I17           -0.037         0.066         0.005         0.062
 I21            0.179*       -0.014         0.036        -0.239*
 I23            0.018        -0.051        -0.012        -0.057
 I24            0.032        -0.287*        0.101*       -0.119*
 I28           -0.058        -0.046        -0.241*        0.022
 I29           -0.036        -0.026        -0.077*       -0.021
 I32           -0.078*       -0.015        -0.069        -0.020
 I33            0.093*        0.046         0.233*       -0.257*
 I34           -0.011         0.148*       -0.024         0.129*
 I35            0.574*        0.127*       -0.017        -0.201*
 I36            0.076        -0.282*        0.026        -0.094
 I39            0.067         0.006        -0.025        -0.009
 I42           -0.026         0.140*        0.045         0.156*
 I43            0.003         0.018         0.218*       -0.208*
 I44            0.084*        0.003        -0.018        -0.041
 I45            0.145*        0.022         0.075         0.027
 I46            0.018        -0.180*        0.038        -0.117*
 I47            0.002        -0.323*        0.307*       -0.037
 I49            0.056         0.005         0.001         0.111*
 I50            0.022        -0.035        -0.045         0.061
 I51            0.062*       -0.009         0.016         0.028
 I52           -0.039         0.005         0.099*       -0.017
 I53           -0.014        -0.009         0.147*        0.026
 I54            0.005         0.005        -0.034        -0.081*
 I55            0.009         0.027        -0.007         0.000
 I56            0.021         0.157*        0.013        -0.037
 I57            0.131*        0.364*        0.073        -0.125*
 I59            0.075         0.197*        0.007         0.026
 I60            0.257*       -0.041        -0.204*        0.005
 I64           -0.038         0.548*        0.113        -0.144*
 I66           -0.039         0.585*        0.207*        0.037
 I2R            0.304*       -0.020         0.339*        0.019
 I3R            0.563*       -0.068         0.048         0.062
 I5R            0.071        -0.006         0.076         0.198*
 I8R            0.052        -0.053         0.195*        0.305*
 I9R           -0.127*       -0.305*        0.436*        0.214*
 I10R           0.134*       -0.283*        0.113         0.270*
 I14R           0.297*       -0.012         0.544*       -0.055
 I16R          -0.003        -0.073         0.155*        0.002
 I18R           0.128*        0.080*        0.043         0.103*
 I19R           0.279*        0.084         0.223*        0.009
 I20R           0.761*       -0.060        -0.044         0.050
 I22R           0.193*        0.035         0.105*        0.088
 I25R          -0.026         0.100*        0.145*        0.261*
 I26R          -0.069         0.023         0.336*        0.280*
 I27R           0.047        -0.106*        0.043         0.245*
 I30R           0.065         0.049         0.102*        0.296*
 I31R           0.302*        0.078         0.431*       -0.078
 I37R          -0.081*       -0.103*        0.157*        0.061
 I38R           0.177*       -0.016         0.043         0.328*
 I40R           0.041         0.159*       -0.071         0.326*
 I41R          -0.051        -0.002        -0.048         0.327*
 I48R           0.068         0.163*       -0.102         0.326*
 I58R           0.800*       -0.096        -0.017         0.049
 I61R           0.290*       -0.079         0.001         0.449*
 I62R           0.178*        0.139*       -0.061         0.439*
 I63R           0.571*        0.099*       -0.067        -0.011
 I65R          -0.048         0.030        -0.030         0.031


           GEOMIN FACTOR CORRELATIONS (* significant at 5% level)
                  1             2             3             4             5
              ________      ________      ________      ________      ________
      1         1.000
      2         0.112*        1.000
      3         0.060         0.159*        1.000
      4        -0.098*        0.269*        0.156*        1.000
      5        -0.017         0.298*        0.158*        0.258*        1.000
      6        -0.104*        0.331*        0.016         0.306*        0.108*
      7         0.207*        0.164*        0.096         0.012        -0.003
      8        -0.080         0.018         0.157*        0.226*        0.091*
      9        -0.142*        0.137*        0.113*        0.027         0.030


           GEOMIN FACTOR CORRELATIONS (* significant at 5% level)
                  6             7             8             9
              ________      ________      ________      ________
      6         1.000
      7        -0.065         1.000
      8         0.087        -0.017         1.000
      9         0.144*        0.074*        0.048         1.000


           ESTIMATED RESIDUAL VARIANCES
              I1            I4            I6            I7            I11
              ________      ________      ________      ________      ________
      1         0.557         0.765         0.569         0.652         0.591


           ESTIMATED RESIDUAL VARIANCES
              I12           I13           I15           I17           I21
              ________      ________      ________      ________      ________
      1         0.557         0.665         0.600         0.607         0.596


           ESTIMATED RESIDUAL VARIANCES
              I23           I24           I28           I29           I32
              ________      ________      ________      ________      ________
      1         0.521         0.622         0.616         0.517         0.625


           ESTIMATED RESIDUAL VARIANCES
              I33           I34           I35           I36           I39
              ________      ________      ________      ________      ________
      1         0.586         0.609         0.604         0.553         0.243


           ESTIMATED RESIDUAL VARIANCES
              I42           I43           I44           I45           I46
              ________      ________      ________      ________      ________
      1         0.597         0.704         0.139         0.523         0.474


           ESTIMATED RESIDUAL VARIANCES
              I47           I49           I50           I51           I52
              ________      ________      ________      ________      ________
      1         0.619         0.517         0.329         0.261         0.450


           ESTIMATED RESIDUAL VARIANCES
              I53           I54           I55           I56           I57
              ________      ________      ________      ________      ________
      1         0.571         0.052         0.455         0.432         0.682


           ESTIMATED RESIDUAL VARIANCES
              I59           I60           I64           I66           I2R
              ________      ________      ________      ________      ________
      1         0.655         0.637         0.567         0.380         0.723


           ESTIMATED RESIDUAL VARIANCES
              I3R           I5R           I8R           I9R           I10R
              ________      ________      ________      ________      ________
      1         0.598         0.602         0.656         0.592         0.757


           ESTIMATED RESIDUAL VARIANCES
              I14R          I16R          I18R          I19R          I20R
              ________      ________      ________      ________      ________
      1         0.518         0.585         0.384         0.818         0.392


           ESTIMATED RESIDUAL VARIANCES
              I22R          I25R          I26R          I27R          I30R
              ________      ________      ________      ________      ________
      1         0.417         0.740         0.713         0.912         0.496


           ESTIMATED RESIDUAL VARIANCES
              I31R          I37R          I38R          I40R          I41R
              ________      ________      ________      ________      ________
      1         0.626         0.593         0.801         0.412         0.477


           ESTIMATED RESIDUAL VARIANCES
              I48R          I58R          I61R          I62R          I63R
              ________      ________      ________      ________      ________
      1         0.551         0.350         0.653         0.692         0.586


           ESTIMATED RESIDUAL VARIANCES
              I65R
              ________
      1         0.485


           S.E. GEOMIN ROTATED LOADINGS
                  1             2             3             4             5
              ________      ________      ________      ________      ________
 I1             0.035         0.035         0.026         0.030         0.032
 I4             0.041         0.037         0.043         0.035         0.036
 I6             0.031         0.034         0.039         0.033         0.039
 I7             0.041         0.042         0.043         0.041         0.037
 I11            0.037         0.050         0.037         0.040         0.041
 I12            0.035         0.035         0.038         0.032         0.029
 I13            0.034         0.041         0.036         0.038         0.034
 I15            0.028         0.043         0.041         0.038         0.043
 I17            0.037         0.041         0.047         0.036         0.031
 I21            0.035         0.041         0.037         0.038         0.032
 I23            0.030         0.035         0.038         0.028         0.029
 I24            0.025         0.046         0.027         0.040         0.041
 I28            0.038         0.039         0.040         0.036         0.038
 I29            0.026         0.036         0.028         0.032         0.035
 I32            0.035         0.034         0.040         0.039         0.040
 I33            0.035         0.043         0.029         0.032         0.030
 I34            0.036         0.036         0.045         0.048         0.044
 I35            0.034         0.037         0.030         0.036         0.032
 I36            0.031         0.041         0.026         0.042         0.044
 I39            0.017         0.038         0.028         0.027         0.028
 I42            0.034         0.042         0.046         0.048         0.036
 I43            0.042         0.045         0.033         0.032         0.043
 I44            0.015         0.033         0.023         0.030         0.025
 I45            0.034         0.033         0.031         0.033         0.026
 I46            0.025         0.027         0.029         0.036         0.027
 I47            0.036         0.059         0.045         0.041         0.039
 I49            0.027         0.037         0.027         0.030         0.026
 I50            0.024         0.026         0.021         0.029         0.032
 I51            0.026         0.029         0.020         0.025         0.032
 I52            0.038         0.044         0.030         0.031         0.042
 I53            0.040         0.050         0.035         0.039         0.042
 I54            0.060         0.022         0.042         0.020         0.024
 I55            0.034         0.031         0.041         0.029         0.024
 I56            0.038         0.038         0.028         0.033         0.034
 I57            0.027         0.040         0.054         0.045         0.039
 I59            0.038         0.038         0.044         0.035         0.039
 I60            0.040         0.045         0.036         0.035         0.042
 I64            0.047         0.032         0.075         0.038         0.053
 I66            0.054         0.030         0.074         0.026         0.034
 I2R            0.047         0.040         0.033         0.033         0.038
 I3R            0.034         0.044         0.039         0.033         0.036
 I5R            0.029         0.035         0.044         0.032         0.034
 I8R            0.038         0.042         0.037         0.032         0.032
 I9R            0.025         0.051         0.055         0.049         0.033
 I10R           0.041         0.043         0.042         0.034         0.037
 I14R           0.052         0.036         0.025         0.027         0.032
 I16R           0.034         0.042         0.039         0.042         0.036
 I18R           0.033         0.024         0.043         0.028         0.031
 I19R           0.046         0.046         0.039         0.039         0.041
 I20R           0.024         0.045         0.027         0.031         0.039
 I22R           0.028         0.027         0.041         0.028         0.034
 I25R           0.034         0.045         0.036         0.034         0.037
 I26R           0.046         0.060         0.047         0.041         0.039
 I27R           0.039         0.044         0.037         0.042         0.041
 I30R           0.030         0.037         0.039         0.027         0.029
 I31R           0.050         0.046         0.030         0.030         0.039
 I37R           0.035         0.042         0.038         0.036         0.041
 I38R           0.042         0.045         0.040         0.043         0.048
 I40R           0.033         0.037         0.029         0.035         0.031
 I41R           0.024         0.039         0.040         0.034         0.036
 I48R           0.026         0.044         0.034         0.041         0.029
 I58R           0.031         0.028         0.027         0.026         0.026
 I61R           0.034         0.037         0.033         0.032         0.033
 I62R           0.040         0.035         0.032         0.035         0.039
 I63R           0.038         0.034         0.028         0.037         0.032
 I65R           0.049         0.026         0.025         0.030         0.025


           S.E. GEOMIN ROTATED LOADINGS
                  6             7             8             9
              ________      ________      ________      ________
 I1             0.038         0.038         0.043         0.029
 I4             0.038         0.043         0.041         0.045
 I6             0.032         0.045         0.032         0.040
 I7             0.043         0.045         0.061         0.043
 I11            0.031         0.041         0.057         0.035
 I12            0.044         0.038         0.047         0.040
 I13            0.035         0.041         0.034         0.037
 I15            0.036         0.038         0.053         0.041
 I17            0.037         0.042         0.032         0.042
 I21            0.041         0.031         0.030         0.041
 I23            0.030         0.039         0.030         0.038
 I24            0.032         0.043         0.048         0.054
 I28            0.034         0.036         0.053         0.030
 I29            0.033         0.031         0.037         0.030
 I32            0.039         0.033         0.046         0.035
 I33            0.046         0.038         0.072         0.046
 I34            0.035         0.051         0.041         0.057
 I35            0.035         0.052         0.036         0.041
 I36            0.039         0.044         0.037         0.049
 I39            0.035         0.023         0.031         0.021
 I42            0.036         0.049         0.041         0.052
 I43            0.033         0.035         0.060         0.047
 I44            0.033         0.022         0.028         0.028
 I45            0.036         0.028         0.041         0.030
 I46            0.029         0.042         0.034         0.045
 I47            0.031         0.055         0.070         0.045
 I49            0.032         0.030         0.028         0.035
 I50            0.028         0.034         0.033         0.034
 I51            0.030         0.032         0.034         0.030
 I52            0.031         0.029         0.040         0.031
 I53            0.034         0.034         0.041         0.032
 I54            0.018         0.019         0.025         0.034
 I55            0.029         0.033         0.031         0.030
 I56            0.033         0.040         0.035         0.033
 I57            0.045         0.045         0.052         0.047
 I59            0.040         0.036         0.040         0.035
 I60            0.041         0.040         0.047         0.036
 I64            0.035         0.040         0.079         0.064
 I66            0.030         0.047         0.078         0.043
 I2R            0.046         0.036         0.039         0.033
 I3R            0.032         0.042         0.037         0.040
 I5R            0.043         0.031         0.045         0.044
 I8R            0.037         0.043         0.051         0.044
 I9R            0.049         0.062         0.067         0.064
 I10R           0.048         0.046         0.068         0.053
 I14R           0.051         0.034         0.036         0.040
 I16R           0.032         0.042         0.064         0.031
 I18R           0.040         0.032         0.033         0.044
 I19R           0.044         0.045         0.042         0.038
 I20R           0.027         0.046         0.030         0.034
 I22R           0.039         0.031         0.034         0.046
 I25R           0.035         0.044         0.050         0.045
 I26R           0.039         0.039         0.045         0.052
 I27R           0.041         0.048         0.044         0.042
 I30R           0.035         0.035         0.043         0.036
 I31R           0.048         0.045         0.044         0.043
 I37R           0.035         0.044         0.059         0.040
 I38R           0.048         0.047         0.039         0.045
 I40R           0.031         0.054         0.052         0.042
 I41R           0.032         0.030         0.036         0.035
 I48R           0.039         0.054         0.054         0.045
 I58R           0.024         0.049         0.027         0.031
 I61R           0.045         0.054         0.037         0.038
 I62R           0.048         0.057         0.041         0.042
 I63R           0.035         0.048         0.039         0.029
 I65R           0.034         0.033         0.034         0.032


           S.E. GEOMIN FACTOR CORRELATIONS
                  1             2             3             4             5
              ________      ________      ________      ________      ________
      1         0.000
      2         0.036         0.000
      3         0.033         0.033         0.000
      4         0.034         0.034         0.034         0.000
      5         0.050         0.035         0.042         0.036         0.000
      6         0.035         0.034         0.037         0.036         0.036
      7         0.046         0.039         0.057         0.043         0.040
      8         0.058         0.037         0.042         0.040         0.042
      9         0.042         0.038         0.037         0.037         0.038


           S.E. GEOMIN FACTOR CORRELATIONS
                  6             7             8             9
              ________      ________      ________      ________
      6         0.000
      7         0.048         0.000
      8         0.049         0.047         0.000
      9         0.045         0.038         0.045         0.000


           S.E. ESTIMATED RESIDUAL VARIANCES
              I1            I4            I6            I7            I11
              ________      ________      ________      ________      ________
      1         0.030         0.026         0.033         0.035         0.036


           S.E. ESTIMATED RESIDUAL VARIANCES
              I12           I13           I15           I17           I21
              ________      ________      ________      ________      ________
      1         0.031         0.027         0.031         0.031         0.032


           S.E. ESTIMATED RESIDUAL VARIANCES
              I23           I24           I28           I29           I32
              ________      ________      ________      ________      ________
      1         0.031         0.033         0.029         0.029         0.030


           S.E. ESTIMATED RESIDUAL VARIANCES
              I33           I34           I35           I36           I39
              ________      ________      ________      ________      ________
      1         0.034         0.036         0.034         0.034         0.021


           S.E. ESTIMATED RESIDUAL VARIANCES
              I42           I43           I44           I45           I46
              ________      ________      ________      ________      ________
      1         0.033         0.032         0.018         0.031         0.028


           S.E. ESTIMATED RESIDUAL VARIANCES
              I47           I49           I50           I51           I52
              ________      ________      ________      ________      ________
      1         0.037         0.026         0.025         0.025         0.027


           S.E. ESTIMATED RESIDUAL VARIANCES
              I53           I54           I55           I56           I57
              ________      ________      ________      ________      ________
      1         0.028         0.030         0.030         0.036         0.032


           S.E. ESTIMATED RESIDUAL VARIANCES
              I59           I60           I64           I66           I2R
              ________      ________      ________      ________      ________
      1         0.031         0.033         0.037         0.045         0.030


           S.E. ESTIMATED RESIDUAL VARIANCES
              I3R           I5R           I8R           I9R           I10R
              ________      ________      ________      ________      ________
      1         0.034         0.032         0.032         0.043         0.033


           S.E. ESTIMATED RESIDUAL VARIANCES
              I14R          I16R          I18R          I19R          I20R
              ________      ________      ________      ________      ________
      1         0.033         0.034         0.028         0.027         0.030


           S.E. ESTIMATED RESIDUAL VARIANCES
              I22R          I25R          I26R          I27R          I30R
              ________      ________      ________      ________      ________
      1         0.027         0.031         0.035         0.022         0.030


           S.E. ESTIMATED RESIDUAL VARIANCES
              I31R          I37R          I38R          I40R          I41R
              ________      ________      ________      ________      ________
      1         0.033         0.033         0.033         0.033         0.028


           S.E. ESTIMATED RESIDUAL VARIANCES
              I48R          I58R          I61R          I62R          I63R
              ________      ________      ________      ________      ________
      1         0.032         0.030         0.031         0.034         0.034


           S.E. ESTIMATED RESIDUAL VARIANCES
              I65R
              ________
      1         0.028


           Est./S.E. GEOMIN ROTATED LOADINGS
                  1             2             3             4             5
              ________      ________      ________      ________      ________
 I1            -1.663         0.806        -0.112        21.259         1.073
 I4            -1.723         0.890         3.610        12.021        -1.537
 I6             1.141        -0.644         2.462        20.106        -1.802
 I7             2.698        11.486        -3.169         2.514         1.379
 I11           -1.009        10.849         1.250        -1.961         1.527
 I12           13.497        -1.425        -3.170         1.369         0.137
 I13           -2.069         7.356        11.531         1.775        -0.985
 I15           -0.159        10.335         9.944         1.753        -3.309
 I17            8.857         3.635         2.554        11.955        -0.159
 I21           -4.584         2.181         7.454         8.579         1.954
 I23            1.310         1.577         1.648        24.057        -0.573
 I24            0.220         6.287        -0.761         6.941         3.975
 I28           -2.911        13.849         4.985         1.891        -1.270
 I29           25.061         2.033        -1.332        -1.446        -3.165
 I32            2.664        12.697         9.100         3.091        -3.965
 I33            1.318        12.176         0.707        -0.916         0.540
 I34           14.761         0.433         1.689         3.759         1.191
 I35            1.647         1.831         0.060         1.701        -0.174
 I36            2.079        12.607        -0.562         1.838         3.761
 I39           49.371         2.942        -3.021        -0.356        -1.249
 I42           16.011        -1.706         3.585         3.224         0.043
 I43            4.149         8.454         1.035        -0.930         2.345
 I44           58.416         2.240        -1.422        -2.745        -1.183
 I45           -4.763        15.024        10.563        -3.723         1.037
 I46           28.074        -0.707         2.854        -1.685        -0.515
 I47           -1.548        -1.731         7.605         1.598         1.433
 I49           -0.773         8.885        19.595        -1.951         0.155
 I50            0.321        -0.576        39.081         1.356         1.832
 I51            1.454        -1.397        41.475        -0.789         1.785
 I52            2.627         4.100        20.723        -1.264         3.084
 I53            3.438         3.230        14.769        -1.807         3.371
 I54           -3.428         1.609         2.319         0.862        38.177
 I55            0.487        -0.518         1.374         0.875        29.670
 I56           15.631        -1.661         0.995        -0.726       -10.412
 I57           -0.049        -1.777         5.865         4.090        -1.691
 I59            4.331         9.010         4.093        -0.818         2.282
 I60            1.557         8.399         2.811         0.062         2.427
 I64            1.718        -0.899         2.216         1.556         2.932
 I66            3.158         0.964         3.991         0.535         1.230
 I2R           -3.852        -1.389         0.652        -0.399        -0.294
 I3R            0.701         2.344        -3.138         0.318        -0.232
 I5R            0.763        -0.993        -2.093        17.295         1.110
 I8R           -3.075         8.518         2.003        -0.766        -0.760
 I9R           -0.649        -1.253         2.186         2.640         1.144
 I10R          -2.834        -2.201         1.946        -1.183        -0.898
 I14R          -4.100         0.430        -0.060        -0.010        -1.090
 I16R           1.566        13.113        -6.375         3.711         0.739
 I18R          -2.405        -0.195        -2.604        24.539         2.499
 I19R          -2.016         1.231        -0.710         0.900        -0.036
 I20R          -0.127        -2.142         0.464         1.659         2.608
 I22R          -1.832         0.928        -2.562        21.435         2.882
 I25R          -0.967         8.019        -1.686         0.931        -1.129
 I26R           3.478         2.634         2.032         1.613        -0.882
 I27R           2.938         0.431        -0.247         1.482         1.091
 I30R          -2.941        13.052         4.538         1.177        -1.484
 I31R          -2.832         2.670        -0.879         1.677        -3.028
 I37R           2.101        13.426        -5.022         2.005         2.973
 I38R           2.112         2.671        -0.762         0.093         0.614
 I40R          -2.387        15.905        -1.448        -2.906         2.492
 I41R          -0.203        13.683         5.632         2.826        -3.405
 I48R          -0.672        10.921        -2.309        -3.259         0.230
 I58R           2.392        -1.516         0.467         1.001        -0.554
 I61R           1.111         1.189         1.279         0.444         0.235
 I62R           2.981         1.014         1.227         0.796         1.583
 I63R          -5.159         1.327         0.152         1.675        -1.658
 I65R          -4.202         1.401        -1.021         2.357        26.740


           Est./S.E. GEOMIN ROTATED LOADINGS
                  6             7             8             9
              ________      ________      ________      ________
 I1             1.220         1.192        -3.245         0.249
 I4             0.999        -1.521        -3.760        -2.703
 I6            -0.702        -2.561        -1.073        -1.932
 I7             1.515        -1.022        -2.406        -2.340
 I11            0.341         0.998        -5.525        -0.079
 I12           -4.108         2.031        -3.351        -5.669
 I13           -0.439         1.719        -0.696         1.174
 I15           -1.433         1.721        -2.051        -1.907
 I17           -1.013         1.591         0.149         1.469
 I21            4.409        -0.459         1.201        -5.898
 I23            0.591        -1.323        -0.398        -1.505
 I24            1.001        -6.668         2.123        -2.210
 I28           -1.731        -1.286        -4.569         0.713
 I29           -1.083        -0.822        -2.104        -0.715
 I32           -1.986        -0.471        -1.496        -0.581
 I33            2.027         1.223         3.224        -5.562
 I34           -0.317         2.906        -0.590         2.266
 I35           16.460         2.475        -0.474        -4.952
 I36            1.917        -6.458         0.699        -1.910
 I39            1.925         0.278        -0.806        -0.434
 I42           -0.733         2.877         1.081         2.998
 I43            0.093         0.512         3.618        -4.392
 I44            2.536         0.119        -0.632        -1.429
 I45            4.026         0.800         1.809         0.904
 I46            0.618        -4.310         1.123        -2.594
 I47            0.054        -5.922         4.374        -0.817
 I49            1.757         0.184         0.025         3.160
 I50            0.803        -1.012        -1.350         1.812
 I51            2.089        -0.266         0.463         0.956
 I52           -1.275         0.169         2.450        -0.548
 I53           -0.415        -0.266         3.597         0.813
 I54            0.250         0.246        -1.360        -2.366
 I55            0.314         0.823        -0.214        -0.016
 I56            0.627         3.910         0.375        -1.101
 I57            2.899         8.077         1.390        -2.668
 I59            1.886         5.461         0.174         0.733
 I60            6.295        -1.011        -4.381         0.138
 I64           -1.069        13.556         1.430        -2.244
 I66           -1.308        12.380         2.653         0.858
 I2R            6.619        -0.563         8.696         0.569
 I3R           17.360        -1.610         1.281         1.566
 I5R            1.652        -0.193         1.680         4.453
 I8R            1.401        -1.255         3.861         6.936
 I9R           -2.592        -4.929         6.514         3.325
 I10R           2.800        -6.198         1.648         5.104
 I14R           5.816        -0.350        15.163        -1.375
 I16R          -0.093        -1.766         2.431         0.054
 I18R           3.209         2.460         1.299         2.343
 I19R           6.330         1.860         5.327         0.226
 I20R          28.509        -1.308        -1.468         1.499
 I22R           4.932         1.151         3.041         1.899
 I25R          -0.730         2.261         2.931         5.805
 I26R          -1.781         0.589         7.417         5.372
 I27R           1.149        -2.227         0.969         5.857
 I30R           1.836         1.400         2.371         8.136
 I31R           6.308         1.745         9.895        -1.832
 I37R          -2.297        -2.360         2.678         1.538
 I38R           3.655        -0.342         1.110         7.272
 I40R           1.339         2.957        -1.351         7.727
 I41R          -1.589        -0.056        -1.333         9.403
 I48R           1.738         3.034        -1.871         7.199
 I58R          33.454        -1.941        -0.629         1.568
 I61R           6.402        -1.452         0.021        11.947
 I62R           3.718         2.457        -1.483        10.346
 I63R          16.131         2.049        -1.717        -0.369
 I65R          -1.421         0.904        -0.886         0.962


           Est./S.E. GEOMIN FACTOR CORRELATIONS
                  1             2             3             4             5
              ________      ________      ________      ________      ________
      1         0.000
      2         3.101         0.000
      3         1.793         4.770         0.000
      4        -2.909         7.935         4.591         0.000
      5        -0.342         8.549         3.788         7.229         0.000
      6        -2.979         9.585         0.447         8.571         3.015
      7         4.489         4.220         1.672         0.270        -0.088
      8        -1.389         0.493         3.700         5.689         2.185
      9        -3.390         3.587         3.087         0.728         0.792


           Est./S.E. GEOMIN FACTOR CORRELATIONS
                  6             7             8             9
              ________      ________      ________      ________
      6         0.000
      7        -1.360         0.000
      8         1.766        -0.358         0.000
      9         3.220         1.972         1.085         0.000


           Est./S.E. ESTIMATED RESIDUAL VARIANCES
              I1            I4            I6            I7            I11
              ________      ________      ________      ________      ________
      1        18.633        28.981        16.998        18.398        16.275


           Est./S.E. ESTIMATED RESIDUAL VARIANCES
              I12           I13           I15           I17           I21
              ________      ________      ________      ________      ________
      1        17.909        24.527        19.205        19.533        18.383


           Est./S.E. ESTIMATED RESIDUAL VARIANCES
              I23           I24           I28           I29           I32
              ________      ________      ________      ________      ________
      1        16.923        18.779        21.105        17.551        20.580


           Est./S.E. ESTIMATED RESIDUAL VARIANCES
              I33           I34           I35           I36           I39
              ________      ________      ________      ________      ________
      1        17.204        16.689        17.946        16.278        11.619


           Est./S.E. ESTIMATED RESIDUAL VARIANCES
              I42           I43           I44           I45           I46
              ________      ________      ________      ________      ________
      1        17.912        22.051         7.679        17.033        17.065


           Est./S.E. ESTIMATED RESIDUAL VARIANCES
              I47           I49           I50           I51           I52
              ________      ________      ________      ________      ________
      1        16.882        20.084        13.030        10.498        16.937


           Est./S.E. ESTIMATED RESIDUAL VARIANCES
              I53           I54           I55           I56           I57
              ________      ________      ________      ________      ________
      1        20.675         1.719        15.278        12.055        21.239


           Est./S.E. ESTIMATED RESIDUAL VARIANCES
              I59           I60           I64           I66           I2R
              ________      ________      ________      ________      ________
      1        21.487        19.025        15.438         8.350        23.778


           Est./S.E. ESTIMATED RESIDUAL VARIANCES
              I3R           I5R           I8R           I9R           I10R
              ________      ________      ________      ________      ________
      1        17.812        18.777        20.402        13.715        22.704


           Est./S.E. ESTIMATED RESIDUAL VARIANCES
              I14R          I16R          I18R          I19R          I20R
              ________      ________      ________      ________      ________
      1        15.594        17.400        13.729        30.623        13.061


           Est./S.E. ESTIMATED RESIDUAL VARIANCES
              I22R          I25R          I26R          I27R          I30R
              ________      ________      ________      ________      ________
      1        15.666        24.219        20.519        42.148        16.634


           Est./S.E. ESTIMATED RESIDUAL VARIANCES
              I31R          I37R          I38R          I40R          I41R
              ________      ________      ________      ________      ________
      1        18.715        17.749        24.531        12.301        17.150


           Est./S.E. ESTIMATED RESIDUAL VARIANCES
              I48R          I58R          I61R          I62R          I63R
              ________      ________      ________      ________      ________
      1        17.475        11.585        20.835        20.337        17.056


           Est./S.E. ESTIMATED RESIDUAL VARIANCES
              I65R
              ________
      1        17.297


           FACTOR STRUCTURE
                  1             2             3             4             5
              ________      ________      ________      ________      ________
 I1            -0.105         0.224         0.087         0.645         0.200
 I4            -0.086         0.128         0.169         0.419         0.075
 I6            -0.032         0.117         0.162         0.631         0.100
 I7             0.157         0.517        -0.066         0.198         0.190
 I11            0.066         0.545         0.082         0.026         0.184
 I12            0.534        -0.084        -0.138        -0.128        -0.067
 I13           -0.005         0.381         0.472         0.204         0.138
 I15            0.104         0.462         0.447         0.171         0.054
 I17            0.318         0.329         0.245         0.454         0.164
 I21           -0.158         0.247         0.322         0.482         0.236
 I23           -0.019         0.233         0.162         0.683         0.180
 I24           -0.047         0.357         0.070         0.418         0.328
 I28           -0.032         0.536         0.243         0.171         0.137
 I29            0.672         0.073        -0.029        -0.155        -0.130
 I32            0.167         0.455         0.418         0.202         0.041
 I33            0.126         0.541         0.119         0.190         0.192
 I34            0.540         0.190         0.171         0.155         0.107
 I35            0.054         0.271         0.021         0.241         0.084
 I36            0.055         0.554         0.077         0.273         0.343
 I39            0.855         0.200        -0.026        -0.071        -0.028
 I42            0.537         0.095         0.249         0.117         0.043
 I43            0.233         0.403         0.128         0.131         0.221
 I44            0.918         0.161         0.009        -0.144        -0.044
 I45           -0.094         0.566         0.398         0.148         0.222
 I46            0.685         0.013         0.087        -0.116        -0.031
 I47           -0.140        -0.070         0.358         0.176         0.126
 I49            0.033         0.433         0.588         0.136         0.181
 I50            0.034         0.151         0.812         0.173         0.191
 I51            0.071         0.134         0.855         0.136         0.183
 I52            0.158         0.306         0.689         0.140         0.273
 I53            0.175         0.282         0.581         0.106         0.263
 I54           -0.198         0.297         0.223         0.290         0.948
 I55            0.009         0.225         0.175         0.217         0.735
 I56            0.635        -0.076         0.007        -0.177        -0.383
 I57            0.066         0.096         0.357         0.256         0.027
 I59            0.245         0.473         0.278         0.127         0.219
 I60            0.089         0.506         0.151         0.172         0.240
 I64            0.207         0.129         0.252         0.126         0.187
 I66            0.292         0.203         0.411         0.104         0.112
 I2R           -0.252         0.026         0.056         0.160         0.040
 I3R           -0.058         0.271        -0.086         0.199         0.073
 I5R           -0.085         0.165         0.032         0.585         0.177
 I8R           -0.144         0.399         0.177         0.157         0.123
 I9R           -0.145        -0.056         0.196         0.203         0.104
 I10R          -0.236        -0.079         0.072         0.020        -0.023
 I14R          -0.282         0.079         0.066         0.228         0.053
 I16R           0.056         0.557        -0.113         0.301         0.205
 I18R          -0.169         0.247         0.031         0.747         0.258
 I19R          -0.123         0.162         0.029         0.192         0.072
 I20R          -0.115         0.198         0.027         0.278         0.169
 I22R          -0.148         0.277         0.038         0.707         0.278
 I25R          -0.023         0.393         0.055         0.145         0.084
 I26R           0.123         0.223         0.221         0.161         0.074
 I27R           0.045         0.092         0.042         0.095         0.079
 I30R          -0.073         0.572         0.302         0.239         0.165
 I31R          -0.170         0.192         0.045         0.251        -0.001
 I37R           0.082         0.568        -0.046         0.231         0.286
 I38R           0.027         0.238         0.044         0.103         0.093
 I40R          -0.018         0.654         0.086         0.085         0.230
 I41R           0.023         0.586         0.332         0.225         0.096
 I48R           0.033         0.525         0.016        -0.004         0.111
 I58R          -0.041         0.226         0.019         0.247         0.067
 I61R          -0.066         0.206         0.103         0.131         0.076
 I62R           0.074         0.222         0.122         0.102         0.111
 I63R          -0.226         0.228         0.008         0.241         0.036
 I65R          -0.214         0.218         0.084         0.247         0.682


           FACTOR STRUCTURE
                  6             7             8             9
              ________      ________      ________      ________
 I1             0.247         0.044         0.018         0.041
 I4             0.154        -0.064        -0.036        -0.087
 I6             0.156        -0.097         0.117        -0.071
 I7             0.225         0.036        -0.140        -0.063
 I11            0.146         0.130        -0.307         0.071
 I12           -0.284         0.153        -0.231        -0.341
 I13            0.116         0.151         0.064         0.145
 I15            0.082         0.176        -0.043         0.019
 I17            0.118         0.183         0.097         0.061
 I21            0.306        -0.033         0.178        -0.136
 I23            0.229        -0.025         0.144        -0.032
 I24            0.239        -0.251         0.182        -0.082
 I28            0.136         0.050        -0.183         0.111
 I29           -0.115         0.119        -0.158        -0.123
 I32            0.073         0.117        -0.006         0.050
 I33            0.236         0.115         0.232        -0.161
 I34            0.008         0.281        -0.006         0.079
 I35            0.570         0.099         0.031        -0.106
 I36            0.287        -0.198         0.067        -0.036
 I39            0.003         0.187        -0.104        -0.116
 I42           -0.039         0.271         0.064         0.101
 I43            0.100         0.099         0.209        -0.162
 I44           -0.022         0.189        -0.111        -0.154
 I45            0.307         0.092         0.136         0.179
 I46           -0.082        -0.041        -0.022        -0.221
 I47            0.048        -0.326         0.387        -0.009
 I49            0.174         0.110         0.089         0.226
 I50            0.055         0.045         0.100         0.149
 I51            0.065         0.071         0.153         0.123
 I52            0.028         0.114         0.191         0.067
 I53            0.045         0.094         0.216         0.093
 I54            0.129        -0.032         0.081        -0.009
 I55            0.087         0.031         0.072         0.027
 I56           -0.122         0.269        -0.072        -0.123
 I57            0.127         0.366         0.156        -0.046
 I59            0.168         0.302         0.034         0.098
 I60            0.374         0.030        -0.153         0.087
 I64           -0.065         0.565         0.140        -0.094
 I66           -0.049         0.655         0.236         0.099
 I2R            0.333        -0.090         0.380         0.098
 I3R            0.612        -0.091         0.083         0.138
 I5R            0.266        -0.001         0.205         0.210
 I8R            0.239         0.004         0.235         0.390
 I9R           -0.013        -0.290         0.492         0.205
 I10R           0.168        -0.305         0.150         0.284
 I14R           0.360        -0.086         0.582         0.045
 I16R           0.239         0.004         0.160         0.048
 I18R           0.364         0.059         0.209         0.149
 I19R           0.332         0.050         0.258         0.084
 I20R           0.764        -0.120         0.047         0.147
 I22R           0.419         0.018         0.258         0.142
 I25R           0.146         0.166         0.157         0.318
 I26R           0.052         0.111         0.360         0.298
 I27R           0.111        -0.065         0.068         0.234
 I30R           0.291         0.144         0.168         0.412
 I31R           0.380         0.035         0.462         0.023
 I37R           0.160        -0.006         0.156         0.100
 I38R           0.264         0.031         0.068         0.356
 I40R           0.252         0.257        -0.060         0.427
 I41R           0.190         0.136         0.019         0.415
 I48R           0.215         0.251        -0.114         0.399
 I58R           0.797        -0.134         0.056         0.142
 I61R           0.376        -0.045         0.057         0.491
 I62R           0.242         0.195        -0.017         0.467
 I63R           0.605         0.031         0.006         0.110
 I65R           0.078        -0.005         0.056         0.078


EXPLORATORY FACTOR ANALYSIS WITH 10 FACTOR(S):


MODEL FIT INFORMATION

Number of Free Parameters                      615

Chi-Square Test of Model Fit

          Value                           2843.050*
          Degrees of Freedom                  1530
          P-Value                           0.0000

*   The chi-square value for MLM, MLMV, MLR, ULSMV, WLSM and WLSMV cannot be used
    for chi-square difference testing in the regular way.  MLM, MLR and WLSM
    chi-square difference testing is described on the Mplus website.  MLMV, WLSMV,
    and ULSMV difference testing is done using the DIFFTEST option.

RMSEA (Root Mean Square Error Of Approximation)

          Estimate                           0.032
          90 Percent C.I.                    0.030  0.034
          Probability RMSEA <= .05           1.000

CFI/TLI

          CFI                                0.943
          TLI                                0.920

Chi-Square Test of Model Fit for the Baseline Model

          Value                          25069.848
          Degrees of Freedom                  2145
          P-Value                           0.0000

SRMR (Standardized Root Mean Square Residual)

          Value                              0.032


MINIMUM ROTATION FUNCTION VALUE       1.50005


           GEOMIN ROTATED LOADINGS (* significant at 5% level)
                  1             2             3             4             5
              ________      ________      ________      ________      ________
 I1            -0.046         0.031         0.647*        0.025         0.017
 I4            -0.044         0.237*        0.427*       -0.049        -0.048
 I6             0.018         0.109*        0.681*        0.000        -0.121*
 I7             0.093*        0.000         0.148*        0.528*       -0.011
 I11           -0.013         0.257*       -0.062         0.373*        0.079
 I12            0.502*       -0.090*        0.023        -0.002         0.014
 I13           -0.089*        0.490*        0.077*        0.063        -0.034
 I15            0.057         0.631*        0.029         0.034        -0.039
 I17            0.345*        0.178*        0.408*        0.016         0.009
 I21           -0.117*        0.331*        0.336*       -0.009         0.072*
 I23            0.047         0.099*        0.671*        0.040        -0.041
 I24           -0.015         0.017         0.322*        0.393*        0.090*
 I28           -0.048         0.476*        0.051         0.210*        0.031
 I29            0.666*        0.037        -0.086*        0.010        -0.090*
 I32            0.173*        0.605*        0.065         0.011        -0.044
 I33            0.102         0.176*       -0.028         0.407*        0.041
 I34            0.567*        0.088         0.119*       -0.119         0.102*
 I35            0.055         0.006         0.085*        0.141*       -0.038
 I36            0.024         0.075         0.135*        0.597*        0.072*
 I39            0.839*       -0.051        -0.037         0.125*       -0.055
 I42            0.527*        0.106*        0.107*       -0.164*        0.012
 I43            0.206*        0.115*       -0.028         0.320*        0.099*
 I44            0.890*       -0.015        -0.112*        0.088*       -0.051
 I45           -0.204*        0.411*       -0.081*        0.336*       -0.016
 I46            0.682*        0.074*       -0.074         0.019        -0.047
 I47           -0.092*        0.254*        0.082        -0.102         0.011
 I49           -0.062*        0.593*       -0.042         0.068        -0.013
 I50            0.013         0.810*        0.009        -0.376*        0.106*
 I51            0.034         0.827*       -0.048        -0.388*        0.096*
 I52            0.042         0.590*       -0.014        -0.001         0.077*
 I53            0.050         0.419*       -0.032         0.092*        0.055
 I54           -0.098         0.059         0.013         0.070*        0.918*
 I55            0.089        -0.008         0.011         0.028         0.723*
 I56            0.520*       -0.040        -0.024        -0.017        -0.395*
 I57           -0.030         0.221*        0.193*       -0.133*       -0.085*
 I59            0.106*        0.172*        0.008         0.308*        0.021
 I60            0.019         0.183*        0.051         0.362*        0.039
 I64            0.054         0.010         0.069         0.004         0.120*
 I66            0.108*        0.124*        0.013        -0.035         0.006
 I2R           -0.101*        0.050        -0.051        -0.173*        0.071
 I3R            0.054        -0.055         0.010         0.109*        0.003
 I5R            0.047        -0.089         0.540*       -0.053         0.046
 I8R           -0.152*        0.123*       -0.014         0.237*       -0.039
 I9R           -0.048         0.029         0.123*       -0.066         0.013
 I10R          -0.189*        0.004        -0.018        -0.034        -0.091*
 I14R          -0.174*       -0.032        -0.008        -0.007        -0.005
 I16R           0.091*       -0.079         0.163*        0.508*        0.029
 I18R          -0.069*       -0.132*        0.689*        0.047         0.054
 I19R          -0.037         0.000         0.011        -0.020         0.051
[truncated: 1,708,524 more chars]
